# Supplementary material for: DDR2 Coordinates EMT and Metabolic Reprogramming as a Shared Effector of FOXQ1 and SNAI1
Source: Cancer Res Commun. 2022 Nov 9;2(11):1388–403. doi: 10.1158/2767-9764.CRC-22-0013 (PMC9881645; doi:10.1158/2767-9764.CRC-22-0013)
Supplement: Extended Dataset 1 — Common deregulated genes between HMLE_FOXQ1 and HMLE_SNAIL1 cell lines [file crc-22-0013-s03.xlsx]

## Sheet: Common_DEG
	HMLE/FOXQ1 (v.LACZ)		HMLE/SNAIL(v.HMLE)
	logFC	adjPval	logFC	adjPval
A2ML1	-7.77408	1.18e-26	-3.14587	1.8e-07
AAMDC	1.31064	0.0184407	1.20883	2.78e-05
AASS	1.10168	0.00269679	1.28296	1.48e-05
ABCA1	2.63435	1.53e-22	1.04836	1.6e-05
ABCA12	-4.93727	1.97e-20	-3.32744	2.54e-07
ABCA2	2.09323	9.06e-14	0.648807	0.000254
ABCA6	3.43226	0.00147052	4.35842	9.01e-07
ABCA8	5.48674	2.92e-09	4.71195	3.25e-07
ABCC3	1.98388	8.26e-21	0.8969	2.84e-05
ABCG1	1.92333	7.77e-10	-0.617183	0.0166
ABCG2	-5.39685	4.43e-10	-2.25597	2.23e-05
ABHD14A	1.01519	0.0196096	0.670043	0.000147
ABHD17C	-0.763308	0.0321563	-0.889917	0.000556
ABI3BP	7.32149	9.76e-86	5.21574	1.64e-07
ABLIM1	-5.7152	6.9e-99	-3.50101	3.29e-07
ABLIM3	1.87621	5.78e-28	0.567267	0.000262
ABT1	-0.81149	0.00155411	-0.552557	0.00044
ABTB1	1.2381	0.00175542	0.524953	0.00102
ACD	-0.914387	8.95e-06	-0.50999	0.00066
ACER3	-0.818434	0.00198769	-1.4364	1.01e-05
ACKR1	7.20769	1.56e-19	4.83397	2.61e-07
ACKR3	3.75182	9.92e-13	-0.659277	0.000235
ACO1	1.22938	7.82e-11	0.547433	0.000215
ACOX3	1.27944	0.000272914	0.553767	0.000349
ACP7	-4.2977	7.09e-09	-0.645747	0.00405
ACSL1	0.937902	7.5e-06	1.343	1.58e-05
ACTA2	2.49207	2.16e-25	2.0903	3.23e-06
ACTG2	3.0453	0.000408443	2.4932	8.27e-06
ADAM12	4.86584	6.97e-54	0.524837	0.000728
ADAM19	-1.19777	4.88e-10	-1.75301	1.45e-06
ADAM21	2.34776	0.0101933	1.24449	0.000135
ADAM8	-3.79272	2.6e-50	-0.8979	0.00106
ADAM9	1.20555	9.59e-15	0.681033	0.000193
ADAMTS1	-2.00114	4.4e-08	2.37046	3.82e-07
ADAMTS2	8.45041	3.22e-31	0.70287	0.000296
ADAMTSL1	6.71635	7.38e-52	4.92317	2.03e-07
ADAMTSL4	1.72856	3.84e-14	1.14271	5e-05
ADAP1	-5.0275	1.25e-24	-1.67533	9.46e-06
ADCK2	-1.02542	0.000856283	-0.706853	0.000263
ADCY6	0.977519	7.7e-05	0.72568	0.000257
ADD1	1.07368	3.81e-12	0.508133	0.000404
ADD2	-4.23275	1.83e-06	-1.97102	4.2e-06
ADGRA2	2.162	0.00879763	1.68592	4.6e-06
ADGRA3	-1.90892	4.72e-16	-0.926183	0.000119
ADGRB2	4.16094	7.1e-39	1.12701	2.61e-05
ADGRF1	-7.38019	3.78e-23	-3.18001	2.99e-06
ADGRF4	-2.69307	1.26e-07	-1.37255	0.00033
ADGRG1	-1.84067	1.15e-22	-2.61306	4.3e-07
ADGRG6	0.702586	0.00048193	-1.87307	5.31e-06
ADGRL3	9.37586	2.97e-42	4.59627	7.14e-07
ADHFE1	3.54869	0.000926867	2.00272	4.13e-05
ADRA1B	-1.3539	1.25e-05	-0.853823	0.000431
ADRB2	-2.3773	5.43e-20	-0.64593	0.00897
ADTRP	-4.5666	2.21e-14	-4.25596	7.6e-07
AEBP1	5.36703	6.97e-64	0.709917	0.000114
AFAP1	1.52016	8.39e-16	1.32286	6.19e-06
AFAP1L2	-2.01039	3.8e-19	-1.77196	5.43e-05
AGL	-1.06812	0.000339323	-0.909777	5.71e-05
AGMAT	-1.47295	0.0048563	-1.15848	0.000133
AGO2	-1.11163	6.91e-07	-0.6175	0.000215
AGRN	-0.613513	0.00154145	-0.67433	0.000118
AHCTF1	-0.987466	5.03e-06	-0.5609	0.00103
AHCY	-1.19143	4.51e-14	-0.719767	0.000231
AHR	-0.719768	0.00734602	0.5457	0.000234
AHSA1	-0.84585	2.76e-07	-0.776767	0.000212
AIG1	-1.11169	0.000350302	-1.18988	1.02e-05
AIMP2	-0.689236	0.00778848	-0.609533	0.00022
AK2	-0.638128	6.71e-05	-0.658433	0.000108
AK5	7.91317	2.88e-47	6.29221	4.71e-07
AKAP1	-0.986622	7.19e-08	-0.7968	0.000107
AKAP12	0.668999	0.000374521	0.605713	0.000258
AKR1C1	1.64368	7.66e-05	-0.51999	0.017
AKR1C3	1.27693	0.00362424	-1.5164	0.000181
ALAD	1.63447	6.75e-13	0.71805	0.000258
ALCAM	0.896412	6.55e-08	1.0118	2.08e-05
ALDH1A3	-6.41285	5.02e-84	-2.05502	0.00023
ALDH1B1	-0.94108	2.08e-05	-0.641567	0.000215
ALDH1L1	5.773	3.25e-72	0.701657	0.00124
ALDH3B1	2.60954	3.58e-23	1.15612	9.16e-06
ALDH3B2	-2.91292	0.0076364	-0.516607	0.00366
ALDH6A1	1.77524	0.0110096	1.65188	0.000218
ALOX12P2	-4.08383	2.99e-05	-2.01029	2.08e-05
ALOXE3	-3.75819	1.11e-17	-2.04135	3.65e-06
ALS2CL	-2.28939	0.00653452	-2.25366	6.75e-06
AMIGO2	-2.68964	5.23e-15	-1.95832	4.71e-06
AMOTL1	-1.00058	1.48e-08	-0.639233	0.000267
AMPH	4.77422	7.48e-09	1.63091	3.17e-05
ANGPT1	5.50713	2.07e-09	3.06654	6.02e-07
ANGPTL4	1.32346	4.98e-10	0.697967	0.00018
ANK3	-3.43057	3.51e-09	-1.601	1.61e-05
ANKEF1	-4.19791	1.78e-11	-1.4751	0.000517
ANKFN1	3.09008	0.00209032	0.637083	0.000586
ANKMY2	0.922504	0.0104799	0.96609	0.000555
ANKRD1	3.51628	1.3e-07	3.36959	3.19e-07
ANKRD13B	-1.493	2.58e-08	-0.549697	0.000245
ANKRD18A	-3.63603	0.000128215	-1.64922	1.46e-05
ANKRD22	-3.97904	8.76e-12	-0.549803	0.0164
ANKRD27	-0.912421	2.83e-05	-0.56345	0.00062
ANKRD44	1.81829	0.0482829	0.936703	3.97e-05
ANKRD50	2.49708	1.29e-36	1.26899	3.03e-05
ANO10	0.666728	0.00554943	0.5909	0.000668
ANO4	3.201	1.88e-11	-1.40088	4.94e-05
ANO9	-5.09204	1.57e-13	-1.87627	1.19e-05
ANP32E	-0.771906	0.00439392	-0.584047	0.000522
ANPEP	5.19675	3.1e-203	4.99852	1.01e-07
ANXA3	-3.62981	2.77e-84	-5.06138	1.52e-07
ANXA6	3.66273	6.29e-117	2.37327	4.02e-07
ANXA8L1	-2.05667	9.44e-08	-3.67328	2.61e-07
AOX1	3.38961	1.11e-79	2.42283	8.35e-07
AP1G2	-1.4398	2.41e-10	-0.83128	3.83e-05
AP1M2	-6.11357	8.29e-13	-3.28304	9.71e-07
APBB1	3.78026	1.71e-43	1.09712	1.5e-05
APCDD1L	3.02239	1.38e-16	0.70812	0.000313
APH1B	2.32739	1.61e-07	1.48991	0.000492
APOBEC3G	1.28372	0.00163204	-0.510143	0.000837
APOD	6.94308	8.05e-49	1.67514	2.44e-05
APPBP2	0.929198	0.00154897	0.558193	0.000977
APPL2	1.26554	2.72e-08	0.9661	0.000159
AQP3	-6.21251	4.72e-73	-0.650057	0.00252
ARAP2	-6.255	4.68e-19	-2.62123	8.99e-07
AREG	-5.98109	2.48e-34	-2.12933	3.88e-06
ARFGAP3	1.15012	2.22e-06	0.94694	0.000404
ARFGEF3	-4.17023	7.68e-10	-1.07889	1.3e-05
ARG2	-1.99639	9.17e-09	-0.590007	0.000797
ARHGAP12	0.785987	0.00885054	0.611327	0.00114
ARHGAP18	0.926927	2.63e-05	0.798857	0.00283
ARHGAP22	2.8231	1.56e-22	1.98296	9.39e-06
ARHGAP24	1.6984	0.00394565	2.14204	7.29e-06
ARHGAP25	-3.42933	1.02e-11	-1.44456	2.49e-05
ARHGAP27	-2.89432	0.00601398	-1.00727	3.91e-05
ARHGAP31	1.73873	4.01e-14	1.02107	8.86e-05
ARHGAP35	1.08375	9.09e-09	0.573567	0.000364
ARHGEF12	1.08291	4.14e-08	0.792733	5.73e-05
ARHGEF17	0.818393	0.00229195	0.697593	0.000146
ARHGEF25	3.74076	1.26e-16	1.22143	3.97e-05
ARHGEF28	0.808583	0.000206007	0.906133	1.83e-05
ARHGEF3	-2.70432	3.83e-18	-2.63541	1.16e-06
ARHGEF37	-1.64232	1.01e-05	-0.888783	0.000169
ARHGEF4	-0.848348	0.0279175	-1.55602	2.57e-05
ARHGEF40	1.92064	7.6e-17	1.21435	4.72e-05
ARHGEF6	4.20598	1.46e-17	3.65138	2.24e-05
ARHGEF9	1.66922	5.64e-10	1.45483	6.39e-06
ARID3B	-1.56719	0.000151547	-0.669867	0.00111
ARID5B	0.966992	0.0139111	1.90896	1.54e-06
ARL2	0.600445	0.00121529	0.690033	0.0005
ARL4C	-1.42557	2.87e-09	-1.74802	5.42e-06
ARL6IP5	1.28238	1.94e-07	0.619767	0.000234
ARMC6	-0.619097	0.00536334	-0.502483	0.000961
ARMCX1	1.93125	2.92e-06	1.20874	5.73e-05
ARMCX2	4.31688	7.98e-10	2.68154	1.22e-06
ARMCX3	0.97279	0.00910974	0.668	0.00473
ARNTL2	-1.13582	7.69e-05	-1.46431	7.77e-06
ARPP19	-0.506486	0.00915914	-0.5702	0.0096
ARRDC1	-0.97179	1.52e-06	-0.948363	2.88e-05
ARRDC1-AS1	1.01423	0.00281165	0.512233	0.00103
ARSA	1.05506	0.00151209	0.593717	0.000365
ARSJ	0.853808	0.00426211	1.74818	1.14e-05
ARSK	1.54708	2.14e-05	1.28603	9.54e-05
ARTN	-3.83737	6.96e-51	-0.78394	0.000898
ASB9	-4.65919	1.17e-07	-1.00048	2.56e-05
ASPH	0.744467	4.63e-06	0.762867	0.000488
ASPHD2	1.24078	0.0016404	-1.31971	0.000163
ATL2	-1.25878	8.36e-07	-0.840603	0.000181
ATM	0.777244	0.0150266	1.03161	7.18e-05
ATP11A	-0.611968	0.0264328	-0.531913	0.000352
ATP11C	0.540906	0.046551	0.51568	0.00324
ATP12A	-2.58818	0.0213076	-2.54945	0.000122
ATP1B1	-0.660703	0.00250975	-1.01763	2.99e-05
ATP6AP2	0.83118	0.000604873	0.815733	3.33e-05
ATP6V0B	-1.52421	1.81e-17	-0.515467	0.000492
ATP8A2	-5.96555	4.46e-13	-1.50175	0.000257
ATP8B1	-1.55736	8.63e-08	0.913933	5.94e-05
ATP8B2	1.12315	2.12e-05	1.34649	1.38e-05
ATP9A	-2.24302	1.24e-06	-2.24028	1.16e-05
AUNIP	-0.830415	0.0135202	-0.97942	6.38e-05
AURKA	-0.567352	0.00487781	-0.955233	4.26e-05
AURKB	-0.954274	1.42e-08	-0.948433	5.54e-05
AXL	2.05103	9.77e-37	0.733233	7.62e-05
AZIN2	2.11333	0.0149571	0.729033	0.000139
B3GNT3	-5.73645	1.43e-40	-1.94363	2.13e-06
B3GNT9	1.77358	4.39e-08	1.51681	8.65e-06
B4GALNT3	-3.85699	0.00011594	-1.02529	0.000681
B4GAT1	1.55289	1.48e-09	1.06001	2.15e-05
BACE1	1.97381	2.01e-24	1.51307	2.45e-06
BAIAP2L1	-2.7445	4.05e-27	-1.58163	2.73e-06
BASP1	1.92122	7.42e-38	0.536967	0.000976
BBS1	1.20002	0.000457466	0.65211	9.24e-05
BCAM	-3.13064	2.8e-66	-2.62194	6.58e-07
BCAP31	-0.866141	1.2e-08	-0.8279	3.71e-05
BCAS3	1.39242	0.000463126	1.61948	3.57e-06
BCKDHA	0.921497	7.14e-06	0.57521	0.00329
BCL11A	-2.77435	0.0121735	-0.577517	0.0035
BCL6	2.10912	6.32e-14	2.02056	1.5e-06
BDKRB2	-1.67593	3.05e-06	-1.39848	3.36e-05
BDNF	3.28172	1.18e-06	1.49286	3.71e-06
BEND3	-1.33347	9.18e-05	-0.590873	0.000248
BEND6	3.35382	0.000669511	2.02394	6.96e-06
BEX3	1.51264	1.31e-19	1.5392	1.38e-05
BGN	6.55486	7.05e-19	5.031	3.44e-07
BICC1	2.14957	8.52e-10	0.959373	1.83e-05
BICDL1	-5.00729	4.13e-10	-0.748763	0.00031
BID	-0.743004	0.0049218	-0.844933	5.65e-05
BIN1	4.36016	4.56e-98	1.94355	9.87e-07
BIRC3	-1.43398	3.15e-05	-2.33698	2.14e-05
BLCAP	-0.756503	1.74e-05	-0.9764	1.66e-05
BMP4	1.42113	0.0197459	-2.74928	3.24e-05
BNC2	2.88923	0.000729777	4.11645	2.67e-07
BNIP3	0.60773	0.00145953	0.636833	0.000225
BNIP3L	1.7639	1.04e-15	0.776867	6.1e-05
BPGM	0.836422	0.0127788	0.964407	4.14e-05
BRI3BP	-1.92259	3.66e-08	-1.64609	3.61e-06
BRMS1	-0.830216	1.07e-05	-0.611103	0.000155
BTBD11	-2.83518	5.12e-13	-0.975043	0.000146
BTBD2	1.22987	1.53e-12	0.654933	0.000155
BTBD3	1.40882	2.41e-08	0.5154	0.000846
BTG2	-1.04021	0.00103558	-0.502943	0.00143
BTN3A1	1.01323	0.00498104	0.626787	0.00124
BTN3A3	1.79784	2.88e-06	0.559577	0.00488
C10orf55	-2.6887	0.00128283	-1.34467	6.1e-05
C12orf45	-1.86678	2.14e-06	-0.990537	0.000161
C12orf57	0.907175	5.24e-05	0.825433	0.000136
C14orf132	5.43803	1.08e-33	1.04308	2.41e-05
C16orf45	4.93109	6.99e-21	1.69107	1.58e-05
C16orf74	-1.02586	1.02e-05	-2.15232	4.89e-06
C19orf54	1.04237	0.000644464	0.528367	0.000734
C19orf66	0.787498	0.0248681	0.81077	0.000307
C1orf116	-7.29627	1.51e-78	-4.21373	3.18e-06
C1orf210	-5.21327	3.11e-09	-1.79578	3.67e-05
C1orf74	-1.32609	0.000753058	-1.04806	9.81e-06
C1QBP	-1.33217	2.02e-17	-0.7421	0.000112
C1QL1	3.42352	4.54e-44	1.05363	2.18e-05
C1QTNF1	3.08315	4.46e-37	0.810507	0.000217
C1R	2.03559	4.64e-10	1.93309	6.49e-06
C3	-0.54696	0.00840827	-0.7503	0.000111
C3orf52	-1.19007	0.0464819	-1.04685	0.000112
C4orf3	0.626532	0.0438239	0.671477	0.000121
C5	3.02028	1.86e-06	1.88417	6.86e-06
C6orf120	0.754248	0.00803867	0.846867	0.00017
C6orf132	-1.71611	1.88e-17	-0.51372	0.00102
C6orf141	-3.68134	0.000293332	-2.06225	2.88e-05
CA13	-2.12947	0.000222319	-1.09337	0.000126
CA2	-6.05131	5.24e-39	-2.02889	1.37e-06
CA8	3.79042	3.62e-06	-1.77743	8.11e-05
CAB39	-1.22104	9.29e-11	-0.691633	0.000272
CACHD1	-1.28891	0.00506324	-1.3762	1.71e-05
CACNB3	1.00934	0.00016634	0.6365	0.000142
CACUL1	-0.736559	0.000151103	-0.6214	0.000153
CADM3	4.63619	4e-06	4.70385	1e-06
CADM4	-2.36828	7.97e-11	-0.77355	0.000141
CADPS2	3.86533	5.12e-05	2.65092	1.96e-06
CALB1	-3.69462	0.000274255	-1.31759	0.000141
CALB2	-6.35699	2.16e-15	-0.691513	0.00191
CALCOCO1	1.13043	2.28e-06	1.65683	6.34e-06
CALD1	1.36004	3.08e-19	0.689467	0.00016
CALU	0.865656	1.05e-08	0.708333	0.000253
CAMK1	2.30042	3.39e-11	0.622613	0.000655
CAMK2D	1.66734	5.02e-08	1.78037	1.86e-05
CAMSAP2	-0.703308	0.00112325	-0.5592	0.000376
CAMSAP3	-6.94075	7.79e-32	-0.915637	0.000275
CAND2	1.45306	0.0407342	0.643823	0.00149
CAP2	1.1522	2.45e-05	-3.43094	2.58e-07
CAPN1	-1.45939	4.62e-22	-0.855233	8.06e-05
CAPN5	3.68462	3.14e-38	1.52776	6.12e-06
CARD10	-0.650108	0.00161527	-0.665603	0.000119
CARD8	1.49257	0.000168087	0.86038	2.01e-05
CARMIL1	-1.63548	2.95e-09	-0.7117	8.86e-05
CARNMT1	-1.01612	0.0359645	-0.793903	9.52e-05
CASP1	-3.61853	4.46e-11	-0.686323	0.000338
CASZ1	-1.41573	1.67e-06	-0.91021	4.07e-05
CBLB	1.01565	0.0261809	0.5155	0.00123
CBLC	-8.46569	1.11e-33	-1.99709	1.03e-05
CBX6	1.4826	9.53e-09	0.568787	0.000219
CBX7	1.16712	0.0299823	0.69122	0.000653
CBY1	0.960285	0.000297793	0.695697	0.000399
CCBE1	2.37108	3.12e-45	1.0276	1.68e-05
CCDC102B	3.83674	0.000117565	2.28366	1.04e-06
CCDC120	-1.92956	1.92e-11	-0.99197	2.95e-05
CCDC190	5.56976	1.3e-11	2.60457	3.14e-05
CCDC191	-2.70528	0.00581709	0.56284	0.00103
CCDC58	-0.988021	0.0124779	-0.73964	0.00351
CCDC69	-1.25701	9.26e-07	-0.892367	0.00118
CCDC80	1.78409	1.37e-17	2.29851	4.21e-07
CCDC85A	6.88531	3.88e-17	0.521913	0.00356
CCDC85C	-0.980746	1.63e-05	-0.911387	0.000161
CCL20	-2.46092	0.016354	-0.711433	0.00145
CCL5	-4.69374	3.6e-07	-1.32812	1.3e-05
CCNA1	-6.24212	1.15e-14	-4.46237	1.52e-07
CCNA2	-0.588139	0.00445457	-0.623333	0.000141
CCNB1	-0.630732	0.000839133	-0.6097	0.00031
CCND2	-7.48096	4.66e-134	-1.0787	9.81e-06
CCNE1	-3.05032	2e-06	-0.75607	0.000107
CCNJL	-4.47752	2e-28	-2.22153	4.17e-06
CCR10	2.45636	0.0126681	0.551363	0.00532
CCT2	-1.00873	5.15e-11	-0.666567	7.37e-05
CCT5	-0.747492	2.47e-06	-0.541633	0.000167
CD24	-5.88526	3.28e-138	-3.13231	2.37e-06
CD3EAP	-1.61687	8.71e-05	-0.758483	0.000412
CD59	1.34048	3.72e-21	0.933967	2.47e-05
CD63	0.791992	2.15e-07	1.44333	3.93e-06
CD9	-1.89501	1.33e-21	-0.7822	5.98e-05
CD99	2.5983	1.95e-05	1.14557	2.61e-05
CD99L2	2.50535	7.71e-27	1.05189	1.66e-05
CDA	-2.04117	6.47e-30	-1.1087	2.18e-05
CDC42BPG	-2.87345	9.21e-15	-0.73671	0.000639
CDC42SE1	-1.25427	1.81e-12	-0.949637	1.5e-05
CDC42SE2	-0.814785	0.00913294	-0.6269	0.000117
CDC45	0.658787	0.00071459	-0.642867	0.000149
CDCA2	0.629946	0.0311693	-0.61665	0.000456
CDCP1	0.980949	4.41e-09	-0.9616	1.8e-05
CDH1	-10.1877	4.42e-107	-5.64154	1.71e-07
CDH18	3.90847	1.42e-07	4.37243	2.03e-07
CDH2	2.76482	2.42e-27	1.1693	3.12e-05
CDH3	-9.8118	4.27e-198	-5.68128	1.01e-07
CDH4	3.39325	1.37e-71	0.853577	7.64e-05
CDK1	-0.861339	0.00160132	-0.5025	0.00159
CDK19	2.26106	1.8e-16	1.14722	2.14e-05
CDK5R1	-1.45374	0.00102898	-0.70016	8.18e-05
CDK5RAP1	-0.731934	0.000774264	-0.56883	0.000479
CDK6	-1.60284	5.8e-16	-1.3395	1.18e-05
CDKL2	-3.12032	0.00366038	-1.57805	7.5e-05
CDKN1A	-0.90635	4.37e-08	0.6044	0.000358
CDR1	2.40018	0.0340567	2.70746	5.83e-06
CDS1	-3.54408	9.92e-21	-3.74277	1.12e-06
CEBPG	-1.42562	1.4e-06	-0.637293	0.000975
CELSR2	-1.36368	3.17e-08	-1.31465	1.75e-05
CEP89	0.779004	0.0122683	0.53299	0.000424
CERCAM	1.29645	9.28e-12	0.880247	5.32e-05
CERS4	-1.37129	0.0428	-0.76863	0.000296
CFH	2.47255	0.029372	3.3185	1.03e-06
CGGBP1	0.749697	0.00314997	0.508533	0.000712
CGN	-2.58014	2.63e-17	-1.27507	0.000114
CHAC1	-4.89398	5.98e-37	-1.35073	7.64e-06
CHD7	-0.716679	0.00708352	-1.12721	3.87e-05
CHKA	0.741274	0.040514	0.5387	0.000338
CHMP2B	-0.900535	0.00592112	-0.842097	0.000239
CHMP4C	-5.95401	5.34e-16	-3.59919	1.65e-06
CHN1	2.33602	1.19e-18	1.82821	2.82e-06
CHORDC1	-1.39215	5.89e-07	-1.83032	3.17e-06
CHRDL1	8.31052	6.19e-40	2.44945	3.74e-06
CHRNA5	-1.23916	0.0105278	-1.22995	1.28e-05
CHRNB1	-3.40145	1.36e-33	-2.06767	8.06e-06
CHST11	-3.0813	6.94e-38	-1.9503	7.87e-07
CHST2	5.89822	3.61e-58	1.98101	1.01e-05
CHST7	0.945632	0.0185455	1.04821	3.41e-05
CIAPIN1	-1.05883	5.69e-08	-0.68137	0.000207
CITED2	2.41631	2.4e-39	2.71367	4.22e-07
CKAP4	0.941042	6.42e-10	0.6526	8.38e-05
CKMT1A	-5.38932	2.17e-24	-4.30609	1.01e-07
CLCA2	-5.26015	2.29e-17	-2.53186	4.22e-07
CLCN3	0.960488	6.18e-05	0.512623	0.00175
CLDN1	-4.14657	9.63e-44	-0.777467	8.13e-05
CLDN11	4.24729	1.52e-32	0.997637	0.00022
CLDN4	-5.01489	3.89e-10	-0.84322	3.23e-05
CLDN7	-5.2951	3.32e-19	-1.9276	2.25e-05
CLEC11A	5.02763	1.93e-36	0.683743	0.00463
CLEC3B	7.56962	2.45e-30	0.529867	0.011
CLMP	1.74242	5.05e-14	1.22237	4.62e-05
CLTB	-0.955835	5.75e-10	-1.40863	8.42e-06
CLUH	-1.0857	2.2e-08	-0.900433	2.07e-05
CMAS	-0.884564	0.00623067	-0.514573	0.00106
CMIP	-0.721067	8.51e-05	-0.710867	6.63e-05
CMKLR1	3.89583	0.000159104	2.96404	2.75e-06
CMTM4	-1.21933	1.4e-06	-0.833863	4.82e-05
CMTM8	2.17909	0.000347858	1.68805	4.18e-06
CNIH3	2.76428	0.00271577	-0.526587	0.0138
CNKSR1	-3.0705	3.24e-15	-2.52858	4.58e-06
CNPY4	1.36129	0.00102407	0.962813	8.85e-05
CNR1	2.96892	0.00740474	2.7098	3.21e-06
CNRIP1	7.09362	8.51e-22	0.779813	0.000279
CNTN1	-4.95347	4.17e-08	-4.82161	2.4e-07
CNTN3	-4.82965	1.13e-07	1.56223	1.36e-05
CNTNAP1	2.04153	7.7e-21	1.14018	4.08e-05
COBL	-3.07152	0.000283677	-0.523313	0.00622
COBLL1	-0.987525	0.00412807	-3.79366	1.17e-05
COL17A1	-8.29241	7.74e-246	-3.48811	1.12e-06
COL1A1	7.93448	0	3.40601	1.71e-07
COL1A2	7.78085	1.26e-237	4.59573	1.31e-07
COL3A1	9.43445	3.65e-72	3.65727	3.75e-07
COL4A5	1.11387	1.07e-05	0.731853	0.000755
COL4A6	1.4782	7.48e-14	0.901547	6.19e-05
COL5A2	5.61673	4.51e-150	2.71976	3.33e-07
COL6A1	5.89751	1.8e-219	3.17234	4.02e-07
COL6A2	6.5705	6.31e-257	2.44371	7.56e-07
COL6A3	6.75948	1.46e-138	1.55927	2.13e-05
COL7A1	1.37131	1.39e-08	-0.616253	9.16e-05
COPZ2	2.26956	7.79e-08	1.1659	4.88e-05
COQ9	-0.716417	0.00106715	-0.5708	0.00023
CORO1A	-2.41159	2.81e-17	-1.96757	2.19e-06
CORO2A	-1.23188	1.3e-07	-1.33051	5.84e-06
CORO6	-1.74596	0.0034479	-0.579153	0.000704
COX10	-0.785672	0.0058064	-0.560217	0.00052
COX17	-1.24495	0.000416836	-0.689263	0.000223
CPA4	5.49917	2.39e-104	0.976157	8.85e-05
CPEB2	2.59915	8.29e-13	1.94455	1.33e-06
CPNE7	2.89065	1.24e-07	1.98219	9.48e-07
CPPED1	2.06114	2.01e-14	1.51693	1.18e-05
CPQ	3.96168	4.94e-14	3.09372	3.13e-07
CPS1	3.27019	6.25e-19	0.952387	0.000124
CPVL	2.30749	0.000166701	-1.22243	0.00136
CRAT	3.58891	4.89e-10	1.48065	7.64e-06
CRCT1	-5.69511	1.41e-11	-2.9526	1.35e-05
CREB3L1	9.57369	3.31e-201	3.36824	4.02e-06
CREB3L2	2.55189	2.33e-54	0.904333	2.15e-05
CREB5	0.811344	0.00401712	0.870873	4.35e-05
CREG1	-1.8786	1.91e-13	-2.06996	3.95e-06
CRELD1	1.30457	0.00401712	0.623087	0.00119
CRIM1	1.55174	3.47e-19	0.9605	1.57e-05
CRIP2	0.849095	8.61e-06	0.666633	0.000778
CRLF3	-1.38141	7.93e-05	-0.548467	0.0045
CRYAB	-1.47691	0.00879763	-0.916473	0.00267
CSF1	2.56771	8.89e-33	0.648637	0.000325
CSF1R	-2.85698	0.000766396	-0.920207	6.05e-05
CSF2	-5.98803	3.31e-13	-1.79392	6.96e-06
CSF3	-1.73681	1.13e-07	-1.42365	6.62e-05
CSMD2	2.51367	0.0132685	0.540097	0.00716
CSPG4	3.72077	7.45e-60	0.810383	0.000568
CSRP1	1.44732	1.83e-23	0.723467	0.000114
CSTA	-2.78402	1.31e-28	-2.05929	7.03e-07
CTGF	3.4923	9.17e-77	2.13937	7.87e-07
CTH	-3.43738	7.01e-16	-0.89723	0.000151
CTIF	1.15703	2.24e-06	0.600413	0.00119
CTNND1	-0.55156	0.000348094	-0.510667	0.000228
CTPS1	-0.793156	3.37e-06	-0.560367	0.000323
CTSC	-3.52658	1.28e-97	-1.42543	3.69e-06
CTSV	-3.26584	2.29e-31	-3.29911	2.51e-06
CUEDC2	1.07677	1.65e-08	0.6125	0.000436
CUL4B	2.26064	3.59e-44	0.921133	4.35e-05
CUL7	0.908685	0.00145203	0.87025	3.1e-05
CUTA	-1.9003	5.66e-05	0.573967	0.000247
CWH43	-3.64866	0.00034253	-0.91849	6.42e-05
CXCL1	-3.64151	2.22e-50	-0.5945	0.002
CXCL16	-4.15338	5.74e-60	-2.72712	4.89e-06
CYB561	-1.34612	2.9e-07	-0.90077	6.28e-05
CYB5R3	0.79303	7.67e-08	0.5889	0.00015
CYBRD1	4.11907	1.77e-60	1.82417	4.09e-06
CYC1	-0.630625	0.00152223	-0.614367	0.00025
CYCS	-1.44935	3.64e-09	-0.53157	0.000379
CYFIP2	2.13168	0.000323927	1.68706	3.72e-06
CYP1A1	-5.02079	3.05e-12	-1.10041	4.9e-05
CYP27B1	-1.99838	1.26e-12	-1.77132	2.17e-05
CYP4F11	-3.03266	2.14e-10	-3.57411	4.02e-07
CYR61	1.20058	4.59e-12	1.15917	2.74e-05
CYYR1	3.08804	0.00024708	-1.25082	0.000649
DAB2	1.58739	3.05e-09	1.5698	5.01e-06
DAB2IP	-1.68655	9.13e-21	-0.772403	0.000154
DAP	0.520014	0.00513163	0.669967	6.91e-05
DAPP1	-7.04825	7.29e-27	-4.08838	4.02e-07
DCAF12	-0.682133	0.00124364	-0.5321	0.000432
DCAKD	1.79552	3.5e-15	0.8107	8.35e-05
DCHS1	3.98116	2.49e-08	0.58875	0.00333
DCLK2	6.78551	1.8e-16	1.41521	2.09e-05
DCN	7.53537	4.05e-22	5.38232	1.15e-07
DCP1B	2.64634	1.46e-05	1.23659	1.14e-05
DCTPP1	-0.999842	2.23e-06	-0.834567	3.04e-05
DDAH1	0.996054	2.76e-07	1.972	6.92e-07
DDB2	0.653404	0.00654271	0.756267	4.62e-05
DDIT4	-1.03341	8.68e-07	-0.936633	6.15e-05
DDR2	2.12185	0.0123276	3.89667	1.86e-07
DDX18	-0.995764	1.51e-06	-0.790667	4.59e-05
DDX21	-1.5556	2.12e-25	-0.794733	0.000129
DDX27	-0.81631	5.28e-06	-0.677867	0.000186
DDX31	-1.22323	7.75e-05	-0.635683	0.000233
DDX46	-0.526719	0.00813116	-0.665233	0.000171
DDX55	-0.608974	0.0272296	-0.54505	0.00769
DDX58	-1.45797	7.34e-06	-0.977527	7.3e-05
DDX60	-1.40628	0.00184735	-0.763133	0.00131
DEF6	-1.75614	1.72e-09	-0.535703	0.00082
DENND2A	3.52555	6.38e-09	0.9723	0.000646
DENND5A	1.70613	7.22e-15	1.19669	2.2e-05
DENND5B	4.83997	1.8e-67	1.8381	2.7e-06
DEPDC1B	-1.188	6.77e-06	-1.1835	3.26e-05
DET1	1.38142	0.0247608	0.603827	0.0138
DGKB	2.49687	0.0277064	3.17275	3.39e-07
DGKE	-1.6301	4.63e-05	-1.15907	9.51e-05
DGKI	6.32234	1.79e-13	2.98991	1.03e-06
DHRS1	-0.895005	0.0117082	-0.622823	0.000511
DHRS7B	-0.764934	0.00696847	-0.648057	0.000171
DHRS9	4.42369	3.18e-10	2.7775	4.3e-05
DHX37	-0.997171	2.55e-06	-0.551073	0.000455
DIAPH1	-0.877754	8.08e-07	-0.849467	3.65e-05
DIRAS3	2.66487	6.62e-05	0.765477	0.000376
DIXDC1	1.57014	1.6e-06	0.859927	0.000164
DKC1	-1.43264	7.98e-18	-1.26737	8.45e-06
DLG4	2.84644	6.84e-22	1.74452	1.03e-06
DLK2	-0.681313	0.0153762	-0.745387	0.000881
DLL1	-2.17632	0.00811366	-1.18312	7.07e-05
DLX2	-1.92727	0.00611587	-0.603857	0.000449
DMBT1	5.6317	3.82e-38	1.06661	3.37e-05
DMKN	-4.71068	3.66e-95	-3.00663	3.19e-07
DMPK	0.862632	0.0172586	0.631277	0.000135
DMTN	-3.91978	8.97e-13	-0.859857	0.000731
DNA2	-1.04532	0.00318114	-0.78993	0.000171
DNAH1	2.64036	0.000282556	0.634697	0.000429
DNAJA3	-0.590738	0.00240757	-0.60206	0.000516
DNAJB1	-0.589989	0.00147052	-0.789533	8.41e-05
DNAJB4	2.01159	1.49e-07	2.82832	3.58e-06
DNAJC2	-0.682798	0.0448893	-0.52774	0.000411
DNAJC6	1.51633	4.87e-08	0.88651	9.05e-05
DNASE1L1	1.28333	1.48e-05	0.7483	0.000622
DNER	2.33378	3.91e-21	0.823133	0.000356
DNM1	1.20833	8.96e-05	1.3745	4.12e-06
DNM3	-2.04057	0.016743	-1.03908	0.000195
DNMBP	0.939426	4.42e-05	0.882433	4.97e-05
DNTTIP1	-0.808342	0.00065396	-0.553233	0.000334
DNTTIP2	-0.762698	0.000511715	-0.5588	0.000531
DOCK1	1.41466	2.86e-11	0.6816	0.000153
DOCK10	5.75328	1.74e-54	1.62903	5.64e-06
DOCK11	3.07069	7.28e-19	1.34753	6.86e-05
DOCK4	1.90433	2.96e-08	1.84338	2.91e-06
DOK5	4.45758	8.57e-06	2.57331	8.92e-07
DPF3	2.01129	0.0276224	0.971313	6.15e-05
DPH2	-1.36895	3.32e-12	-1.01158	1.46e-05
DPP3	-0.916342	3.44e-06	-0.563833	0.000415
DPY19L1	0.965975	4.19e-05	0.82259	0.000355
DPY19L2P2	2.13691	0.0460003	1.08864	0.00105
DPY19L3	1.01275	0.0308217	1.1624	0.000151
DPYD	2.20933	4.33e-11	1.33726	6.59e-06
DPYSL2	1.90057	3.54e-22	0.7694	5.4e-05
DSC2	-8.5876	1.13e-46	-5.49863	1.15e-07
DSC3	-4.77985	2.4e-110	-6.20467	2.16e-07
DSCAM	-6.79571	2.51e-18	-2.74993	1.05e-06
DSCC1	-1.93761	5.33e-07	-0.84005	0.00104
DSEL	3.12156	2.26e-32	2.5256	9.16e-07
DSG2	-1.28987	1.65e-16	-1.79643	1.64e-06
DSG3	-4.48486	1.48e-53	-4.97724	5.59e-07
DSP	-3.09117	5.64e-64	-3.62516	2.6e-07
DST	0.603114	0.00349242	1.24595	6.31e-05
DTD2	-1.06096	0.011763	-0.908727	3.71e-05
DTWD2	-2.94833	5.87e-07	-2.17158	1.57e-05
DTX3	1.50884	0.000385233	1.0686	4.9e-05
DTX4	-3.93668	1.7e-21	-1.25	5.36e-05
DUOX1	-2.07006	8.28e-08	-1.94538	6.17e-06
DUS1L	-1.06833	1.09e-07	-0.533	0.000309
DUS3L	-0.98766	0.000351331	-0.64204	0.000109
DUS4L	-1.46743	0.00548679	-0.546147	0.000294
DUSP11	-0.751216	0.00431288	-0.506433	0.000542
DUSP14	-1.04177	2.1e-05	-0.501767	0.00032
DUSP16	-0.854914	0.0175499	-0.65214	0.00113
DUSP6	-0.59515	0.0250926	-1.27383	4.97e-05
DUSP7	-0.699205	0.000131927	-1.07423	9.39e-06
DYSF	1.89752	0.00636565	-0.517607	0.000389
DZIP3	1.19338	0.00811366	1.06188	2.02e-05
E2F4	-0.892329	4.16e-07	-0.557333	0.00066
E2F5	-4.34602	2.46e-14	-1.99443	3.8e-06
EBAG9	-0.937143	0.012479	-0.533807	0.00337
EBNA1BP2	-0.554965	0.00086496	-0.6879	0.000107
ECE1	1.05093	1.51e-08	0.769933	3.38e-05
ECE2	-1.64208	2.53e-06	-0.676087	0.00105
ECH1	1.49768	0.00792373	0.596267	0.00014
ECM1	0.861817	0.000543903	0.84122	0.000419
EEF1D	-0.53077	0.000587676	-0.531633	0.00287
EFEMP1	1.80122	4.26e-26	1.14193	8.35e-06
EFEMP2	5.24512	8.89e-32	1.38265	0.000131
EFNA1	-2.81377	4.89e-16	-1.17245	0.00231
EFNA5	1.24429	2.19e-07	0.5711	0.000428
EHD2	0.958538	8.04e-09	0.556267	0.000284
EHD3	2.44883	5.18e-31	1.45259	1.78e-05
EHF	-7.15348	6.05e-75	-4.92029	1.17e-06
EIF1AX	-0.883966	0.000246624	-0.694867	0.000469
EIF2S2	-1.16897	6.33e-08	-0.515533	0.00132
EIF2S3	-1.08519	5.75e-12	-0.504267	0.000657
EIF3J	-0.863902	0.000280918	-0.686147	0.000311
ELAC2	-0.588095	0.00162712	-0.589333	0.00066
ELF3	-6.73615	9.74e-41	-0.5417	0.000853
ELMO3	-4.04832	4.43e-31	-1.12504	2.05e-05
ELOVL7	-4.8936	9.45e-14	-2.83269	7.84e-07
EMB	-4.27453	7.81e-48	-1.2125	9.9e-06
EMG1	-1.35953	3.82e-10	-0.915847	0.000129
EML1	1.70534	3.13e-10	1.44245	1.38e-05
ENO2	1.17044	1.6e-07	0.9738	0.000273
ENOX1	4.71151	9.45e-12	2.48854	4.29e-06
ENOX2	-1.1877	0.000477512	-0.61742	0.000386
ENPP1	7.02972	6.86e-63	4.79908	1.29e-06
ENPP2	6.38446	7.42e-21	5.26169	1.54e-07
ENTPD1	-1.09827	0.000952971	1.07025	0.000279
ENTPD2	-2.67497	1.02e-17	-0.782833	0.000322
EPAS1	1.596	6.99e-22	-0.895467	4.7e-05
EPB41	-1.02577	0.00158109	-2.53594	6.04e-06
EPB41L4B	-2.47116	1.27e-15	-0.952387	0.0048
EPCAM	-7.20223	8.1e-35	-6.52535	2.4e-06
EPG5	1.02337	0.000152669	1.10861	2.31e-05
EPHA1	-5.98977	1.72e-51	-2.87036	4.11e-07
EPHA4	2.08049	0.0388753	2.05943	7.14e-07
EPHB2	0.851637	0.000135511	-1.75635	3.93e-06
EPHB3	-2.87649	8.44e-08	-1.04571	1.67e-05
EPHB6	4.38072	2.05e-30	2.78086	2.85e-06
EPHX4	-3.81803	0.000140109	-1.26714	0.00221
EPN3	-7.89587	5.04e-64	-2.07779	8.17e-07
EPS8	1.32806	6.42e-11	1.03407	2.42e-05
EPS8L1	-2.67521	2.8e-09	-0.621663	0.00169
EPS8L2	-0.917003	1.05e-06	-0.565757	0.00111
EPSTI1	0.960099	0.0180933	1.47638	3.66e-05
ERBB3	-3.16699	6.79e-22	-1.33257	7.07e-05
ERCC2	1.00838	5.72e-06	0.5576	0.000379
ERGIC1	1.21387	1.88e-15	0.770867	9.01e-05
ERVMER34-1	-5.02777	2.44e-19	-4.03284	4.17e-06
ESPL1	-0.597862	0.0100771	-0.77027	5.85e-05
ESRP1	-6.86171	2.97e-18	-5.70205	4.98e-07
ESRP2	-3.80632	1.6e-64	-3.20259	6.64e-07
ETFDH	0.984487	0.00651137	0.621833	0.000615
ETV1	1.95562	0.000390682	1.03676	5.57e-05
ETV4	-3.58552	5.73e-62	-0.863263	2.68e-05
ETV5	0.610068	0.00737122	0.507367	0.00104
EVA1A	1.10474	5.89e-05	-0.829953	0.0011
EVA1C	1.06624	0.000232728	-0.500537	0.00354
EVI5L	2.19576	1.13e-18	0.82622	5.62e-05
EXOC6	-0.978465	0.0294308	-0.89898	9.35e-05
EXOSC4	-1.15915	8.14e-08	-0.731967	0.000227
EXPH5	-6.36343	1.78e-22	-3.82899	2.7e-06
EXTL2	1.14273	0.000335688	0.690677	0.000249
F2R	1.96944	1.74e-17	1.45353	5.73e-06
F2RL1	-4.25877	2.8e-48	-0.6677	0.000749
F2RL2	4.87061	2.75e-08	2.83933	6.5e-07
F3	-4.40184	1.52e-124	-0.563933	0.000275
FAAH2	-3.05342	0.0046525	-0.6682	0.000423
FADS2	3.24301	3.95e-99	0.653667	0.000225
FAIM2	6.17027	1.19e-12	1.44532	6.09e-05
FAM110A	-1.64244	2.36e-08	-0.59303	0.000779
FAM110C	-5.69966	8.65e-22	-0.563457	0.00356
FAM114A1	1.89666	5.02e-24	1.2209	1.01e-05
FAM120B	0.633491	0.0206974	0.69437	0.000252
FAM120C	1.15172	0.00665927	0.963523	4.67e-05
FAM126A	1.27645	7.68e-10	0.578667	0.000982
FAM129B	0.612719	0.000335883	0.557167	0.000274
FAM135A	-1.49215	0.000748591	-0.957317	5.53e-05
FAM13A	2.53998	4.78e-11	0.514243	0.00229
FAM160A1	-4.29745	9.98e-11	-2.32037	6.73e-07
FAM167A	3.42134	5.05e-80	0.847323	0.000746
FAM169A	-3.22257	1.14e-17	-3.63626	1.15e-07
FAM180A	3.46141	0.000412101	3.11224	8.17e-07
FAM198B	-3.08384	2.49e-06	1.44884	2.03e-05
FAM210A	-0.657131	0.0223052	-0.61495	0.00142
FAM229B	1.70397	0.00145928	0.792237	0.000836
FAM234A	1.60455	3.26e-18	0.6051	0.000343
FAM43A	1.1947	0.00986907	0.56611	0.0021
FAM49B	-1.02554	6.76e-07	-1.0973	4.67e-05
FAM50A	0.832345	4.11e-05	0.7409	0.0003
FAM81A	-2.73585	0.00514588	-0.583813	0.012
FAM83A	-3.29581	9.06e-54	-3.46939	2.82e-06
FAM83B	-7.47848	5.57e-24	-2.19358	3.93e-06
FAM83F	-1.61335	3.56e-05	-1.08453	9.36e-05
FAM83G	-0.957063	0.00196465	-0.744407	0.000702
FAM83H	-2.23431	1.6e-39	-1.44286	8.42e-06
FAM84B	-8.09187	9.17e-71	-1.90417	1.83e-05
FAM89A	-4.89976	1.61e-09	-0.62301	0.0012
FAM91A1	-0.924482	9.84e-07	-0.683333	0.000138
FARSA	-0.667464	0.000458697	-0.5204	0.000306
FASTKD2	-0.67129	0.0214362	-0.852893	0.000356
FAT1	0.553921	0.0446352	-1.13837	4.39e-05
FAT2	-4.31787	1.51e-06	-4.5361	3.19e-07
FAT4	3.57678	1e-14	2.13082	1.08e-05
FAU	-0.540453	0.000407681	-0.622767	0.000564
FAXC	-5.5768	5.67e-11	-2.11839	1.44e-06
FAXDC2	2.0415	0.000610507	2.24862	8.35e-07
FBLN1	3.12181	2.59e-99	1.64153	4.09e-06
FBLN5	7.58387	3.38e-51	4.79522	1.03e-07
FBLN7	3.98027	5.49e-09	1.25979	0.000292
FBN1	5.81131	1e-14	4.96862	1.71e-07
FBN2	4.18912	9.78e-96	2.10051	2.21e-06
FBXL6	-0.942817	0.000116616	-0.541363	0.00131
FBXL7	6.72693	4.88e-16	1.90439	3.15e-06
FBXO16	-2.18394	0.0427016	-2.6776	4.51e-06
FBXO2	-4.86537	3.34e-33	-1.09165	0.00013
FBXO27	-1.75527	2.52e-06	-1.76403	4.97e-05
FBXO32	-4.98672	1.17e-22	1.62895	5.4e-06
FBXO36	1.27238	0.0390838	0.99306	3.79e-05
FBXW8	0.918311	0.00330742	0.896177	1.75e-05
FERMT1	-3.72709	3.14e-80	-3.66569	1.52e-07
FERMT2	1.88681	5.41e-20	1.73524	1.63e-06
FEZ2	1.07165	7.62e-05	0.7608	0.000203
FGD6	-1.53567	3.73e-09	-1.83443	6.74e-06
FGF11	-1.3696	8.17e-06	-0.725917	0.00059
FGF5	1.1815	0.000230881	0.943467	1.69e-05
FGFBP1	-4.88617	2.08e-07	-4.94574	2.72e-07
FGFR1	4.90999	5.48e-101	2.37047	5.2e-07
FGFR1OP	-0.923689	0.00397725	-0.551493	0.00106
FGFR2	-5.66651	1.18e-21	-2.32091	1.34e-05
FGFR3	-2.89769	3.95e-08	-1.58499	1.77e-05
FGFRL1	1.05481	3.07e-07	0.741523	8.07e-05
FHDC1	-1.69281	0.000219493	-0.51548	0.00422
FHL3	0.589942	0.0121753	0.846467	3.03e-05
FHOD3	-0.903829	0.00387971	-2.07841	3.4e-06
FIBIN	3.09961	0.0048906	1.97389	6.97e-06
FKBP10	0.820435	6.1e-07	0.645367	0.000208
FKBP11	0.997802	0.00121763	0.523133	0.000568
FKBP4	-0.82485	4.81e-08	-0.776667	8.29e-05
FKBP7	3.75938	2.36e-12	2.64006	1.23e-06
FLII	-0.603649	0.00109375	-0.5843	0.000305
FLNC	2.98765	4.6e-42	1.39806	2.04e-05
FLRT2	-1.35437	0.000103917	-1.14717	3.59e-05
FLRT3	-0.993465	0.0223681	-1.50152	4.4e-06
FLT3LG	1.40892	0.00208073	0.84875	0.000245
FLVCR2	5.92716	2.58e-87	2.1279	2.21e-06
FMN1	-2.44142	0.000686636	-0.523577	0.000484
FMNL3	1.02047	2.9e-05	0.53138	0.000346
FNBP1	0.818755	0.00145883	0.60908	0.000165
FNDC3A	0.59305	0.0119882	0.7502	0.000113
FNDC4	1.68268	1.69e-07	1.45037	4.36e-06
FOXC2	6.67417	1.88e-121	1.42395	9.85e-05
FOXL1	1.85962	0.000744833	0.972763	0.000503
FOXM1	0.660672	0.000237816	-0.622033	0.000183
FOXN3	2.87261	9.19e-42	1.6557	5.56e-06
FOXO3	1.07662	7.89e-08	0.884167	2.04e-05
FOXRED2	1.58014	2.16e-13	0.92517	9.67e-05
FRAS1	-2.81054	0.00791695	-1.46003	5e-05
FRK	-4.08986	2.81e-05	-1.98083	7.87e-05
FRMD3	7.28894	3.82e-20	1.31072	0.00123
FRMD4A	1.29904	2.08e-11	2.05666	1.19e-06
FRMD4B	-1.34966	0.00021247	-4.08256	2.87e-07
FRMD6	0.737276	0.000298744	0.8361	2.88e-05
FRRS1	-2.81264	0.000520205	-2.15847	5.67e-06
FRY	3.00124	6.63e-05	1.64824	5e-06
FST	-8.91248	3.41e-77	-4.00891	2.7e-07
FSTL1	1.64287	1.49e-24	1.7303	2.59e-06
FTL	1.55531	6.6e-27	0.532933	0.00672
FUOM	1.35034	0.012687	0.813377	0.000267
FUT1	-2.25668	1.21e-07	-0.806277	0.000684
FUZ	2.16641	1.91e-07	0.626743	0.00031
FXN	-0.763741	0.0198038	-0.692033	0.000178
FXYD3	-8.77256	5.78e-49	-4.16342	3.13e-07
FYN	1.59469	1.13e-15	0.86638	4.15e-05
FZD2	0.80912	0.00261164	1.13157	9.53e-06
FZD3	-4.24815	2.59e-08	-3.57287	1.54e-06
FZD5	-1.56827	0.000144559	-1.21966	9.68e-06
FZD6	-0.83616	6e-05	-0.653333	0.000182
FZD7	2.34082	5.5e-18	1.18413	4.45e-05
GABRA3	9.43617	1.02e-42	0.51474	0.00717
GABRE	2.05911	2.09e-06	1.22028	0.000128
GADD45A	-0.600217	0.00923186	0.6917	0.000333
GADD45B	0.776218	0.00761202	0.74371	0.00038
GALK1	1.03477	0.000127351	0.742233	9.31e-05
GALNT10	2.41143	1.56e-44	0.655467	0.000627
GALNT14	-1.95945	4.32e-15	-0.619807	0.000361
GALNT15	6.17214	1.29e-12	1.65843	4.77e-05
GALNT18	-3.75945	1.46e-18	-1.73598	0.000283
GALNT3	-5.39544	2.94e-50	-2.84412	4.98e-07
GAMT	3.59623	1.33e-18	0.56025	0.000701
GART	-0.625424	0.000150866	-0.671967	0.000187
GAS6	0.661358	0.000340439	0.5771	0.000339
GATA3	1.86622	8.09e-21	2.40205	6.18e-07
GATA6	-4.7593	1.82e-13	-0.546777	0.00223
GBE1	1.3957	7.11e-11	0.936933	7.97e-05
GBP6	-6.82478	1e-18	-2.83409	7.81e-06
GCA	-2.49992	0.00368122	-1.96093	0.000346
GCC2	1.09502	0.000625452	0.962853	0.000211
GCH1	-3.53089	1.93e-08	-1.48538	5.06e-05
GCLC	-0.825322	0.000723956	-0.983933	2.18e-05
GCNT1	1.9353	8.08e-11	1.64881	5.2e-06
GDAP1	-2.07475	3.91e-06	-1.08596	0.000508
GDF11	0.65145	0.0320898	0.67339	0.000255
GDF5	5.5808	9.72e-10	1.45696	0.000192
GDPD5	1.45539	2.25e-06	-0.575747	0.000669
GEM	2.41082	0.000328876	1.67402	1.49e-05
GEMIN4	-0.545997	0.0101699	-0.613157	0.000339
GEMIN5	-1.20567	5.72e-09	-0.954067	1.87e-05
GFOD1	-3.30847	1.72e-08	-1.16248	0.000153
GFPT2	3.14035	7.07e-18	0.98566	6.27e-05
GGCT	-1.30916	3.68e-06	-0.817477	0.000694
GGT5	5.45362	5.07e-11	1.79231	0.000307
GGT6	-6.23519	1.06e-14	-0.64822	0.00147
GID8	-0.709401	0.000832005	-0.572733	0.000206
GINS1	-0.621306	0.00852268	-0.517367	0.000308
GINS2	-0.852877	5.49e-05	-0.960167	2.02e-05
GJA5	-4.42721	2.84e-06	-1.89191	4.55e-05
GJB2	-1.07044	5.71e-05	-3.2742	4.26e-07
GJB3	-3.19254	2.35e-66	-3.25988	1.31e-06
GJB4	-6.47883	4.72e-21	-1.50623	0.0002
GJB5	-3.32588	2.11e-27	-3.29661	3.33e-07
GLB1L	1.45901	0.0191641	0.556737	0.000875
GLB1L2	-4.17485	1.43e-08	-1.60126	0.000163
GLCCI1	2.45461	2.28e-05	1.72625	2.48e-06
GLI2	6.52336	1.98e-63	0.603787	0.000577
GLI3	1.30696	4.3e-06	0.604197	0.000614
GLIPR1	1.07867	4.5e-06	0.6713	0.000243
GLIPR2	2.61432	2.18e-18	2.20635	4.87e-06
GLIS1	3.6492	0.000599791	1.62142	6.56e-06
GLIS3	1.77266	0.0235663	2.14804	5.67e-06
GLRX	1.74018	0.00194554	1.74642	1.09e-05
GLS2	-2.31469	0.000228584	-0.84264	0.00026
GLT8D1	0.823193	0.00203224	0.7704	0.000361
GLUD1	0.555324	0.00082902	0.983933	2.78e-05
GLUL	1.20405	1.08e-15	0.519733	0.000756
GLYATL2	2.54189	0.0134564	1.29138	6.73e-05
GM2A	-1.27749	1.7e-11	-0.975533	2.44e-05
GNAL	-3.36948	0.000105929	-1.7555	1.18e-05
GNB3	1.98107	0.00260167	1.12552	0.00147
GNB4	0.571003	0.0214362	0.6171	0.000758
GNE	1.11839	0.000439167	0.765047	0.000429
GNG11	4.62049	1.91e-35	3.05021	7.6e-07
GNG2	2.67693	0.00712458	1.75515	1.11e-05
GNS	1.51723	2.09e-19	1.0902	9.21e-06
GOT2	-0.820033	7.46e-07	-0.504333	0.000432
GPATCH4	-0.644602	0.00384307	-0.696953	0.000235
GPC6	3.95551	0.000147392	1.58878	0.000471
GPR1	3.00015	0.00671895	0.987063	0.000117
GPR173	3.01123	3.58e-07	0.821257	0.00256
GPR176	1.49239	4.22e-08	0.88335	4.02e-05
GPR4	9.32138	1.25e-83	0.5635	0.00323
GPR63	-2.64466	0.0104283	-0.641057	0.000639
GPR87	-0.912634	0.000626526	-3.28782	7.6e-07
GPRC5A	-1.78412	2.33e-24	-1.35303	8.35e-06
GPSM1	1.84706	2.69e-11	0.52647	0.00257
GPSM2	-1.04639	2.95e-06	-0.8302	2.63e-05
GPX7	2.73058	0.00253415	2.36425	1.16e-06
GPX8	0.780498	0.00409885	0.96642	5.24e-05
GRB14	-4.85693	9.49e-08	-1.70351	1.07e-05
GRB7	-2.29497	7.12e-17	-1.54655	2.43e-05
GREM1	5.48896	9.78e-156	2.44623	8.25e-07
GRHL2	-8.64339	1.35e-35	-4.19042	1.15e-07
GRHL3	-2.80767	0.0051783	-1.59447	7.92e-05
GRIP1	-6.06447	1.22e-13	-2.19016	3.17e-06
GRPEL1	-1.04965	1.53e-05	-0.783567	0.000104
GRWD1	-0.504923	0.0201928	-0.516433	0.00068
GSDMA	-2.61726	0.0159985	-2.14077	7.8e-06
GSDMC	-3.14447	0.000153046	-2.25461	4.2e-05
GSN	1.32591	4.04e-14	0.951867	1.72e-05
GSPT2	1.25868	0.0231985	0.564173	0.000435
GSTM3	4.02983	9.77e-05	0.586333	0.0143
GSTM4	2.9298	3.47e-05	0.711193	0.000411
GTF2H3	-1.14335	0.00111879	-0.56631	0.00022
GTPBP8	-1.22666	0.00149064	-0.62962	0.000144
GULP1	-2.19337	0.0131718	0.679097	0.000161
H2AFY	-0.628736	6.08e-05	-0.6889	0.000103
H6PD	2.92206	4.51e-53	1.24361	5.58e-06
HACD1	1.30967	7.59e-05	0.632413	0.000187
HBEGF	-2.81271	3.61e-36	-1.13314	4.02e-05
HBP1	0.720854	0.0455516	1.13659	7.93e-05
HDAC5	0.592144	0.0469445	0.64615	0.00021
HDAC6	0.884415	0.00187505	0.518437	0.000323
HDHD3	-1.33242	0.000267718	-0.606607	0.0013
HEATR1	-0.506195	0.0137567	-0.6674	0.000141
HEG1	1.35446	1.19e-08	1.22561	1.18e-05
HEPHL1	-7.12021	1.36e-27	-2.30214	2.01e-05
HERC2	0.692418	0.0128818	-0.539433	0.000399
HERC4	1.06895	1.57e-06	0.694973	0.000256
HERC5	-3.28924	0.000414709	-1.47715	0.0004
HERC6	-3.43226	5.38e-14	-2.15658	1.03e-05
HES7	-3.79615	3.88e-22	-0.54631	0.000692
HEXA	0.717059	0.000589243	0.703697	0.000529
HGSNAT	1.22342	1.71e-06	0.602667	0.000203
HHIP	9.10325	2.71e-52	4.98295	1.16e-07
HHLA3	1.05713	0.0110036	1.21506	3.64e-05
HID1	-2.71812	0.000157814	-0.58553	0.00041
HIF1A	0.725433	5.28e-06	0.636333	0.000213
HIPK2	1.07299	1.49e-05	0.736467	6.3e-05
HIST1H2AH	-2.05844	0.0439219	-1.11529	3.83e-05
HIST1H2BO	-2.31323	0.0224038	-0.5314	0.000355
HIST1H4B	-2.07423	0.0442056	-1.3366	6.74e-05
HIVEP1	-1.01117	0.0045956	-1.01238	1.83e-05
HIVEP3	2.37506	7.77e-13	1.13354	9e-06
HK2	-0.853033	0.000159474	-0.61368	0.0017
HLTF	0.787127	0.00768935	1.14956	9.1e-05
HLX	5.76523	1.4e-10	1.61261	1.59e-05
HMGB3	-1.15606	1.92e-07	-1.09373	2.18e-05
HMGCL	1.04112	0.00709744	0.579213	0.000749
HMOX1	1.5827	5.55e-05	1.6227	4.29e-05
HMOX2	-1.0463	3.92e-09	-0.8548	9.76e-05
HOMER1	-3.38884	3.41e-18	-1.26762	1.1e-05
HOMER2	-6.38419	1.36e-22	-2.32143	6.99e-07
HOOK1	-6.21799	2.97e-23	-3.95935	8.35e-06
HOOK2	-1.05484	0.00642386	-0.60199	0.000408
HOOK3	1.12983	9.39e-06	0.505933	0.000543
HOXB3	-1.64384	8.48e-05	-0.58546	0.000198
HOXC10	2.01785	0.00135282	0.758647	0.00867
HPCAL1	0.93054	4.55e-08	0.554767	0.00102
HPD	2.27019	0.0186129	0.707543	0.000868
HR	-1.84513	2.55e-16	-1.27414	2.4e-05
HRG	-2.57152	0.022349	-0.643173	0.00453
HS3ST2	-4.40891	2.12e-08	-1.55538	1.03e-05
HS3ST3A1	2.07633	0.00167516	0.54945	0.00544
HSD11B2	-4.19203	1.49e-09	-0.741953	0.000478
HSD17B11	0.987302	0.0448716	1.16597	7.45e-06
HSD17B2	1.90455	0.00172515	-1.77356	1.89e-06
HSD3B7	1.70828	0.000417496	0.763837	0.00213
HSDL1	1.00237	0.0044753	0.590637	0.000701
HSPA2	1.38207	0.00125157	0.558027	0.000594
HSPA4	-0.635835	0.000648284	-0.517767	0.000336
HSPA9	-1.16214	3.59e-12	-0.5446	0.000378
HSPD1	-0.744028	2.22e-06	-0.6707	0.000141
HSPE1	-0.624245	0.0275976	-0.941643	5.13e-05
HSPG2	1.12991	1.35e-06	0.770993	4.4e-05
HSPH1	-0.909157	1.72e-06	-0.895567	2.39e-05
HTR1B	7.20676	1.96e-19	0.843867	0.000607
HTR1D	1.2671	0.0247949	-1.09456	9.31e-05
HTRA1	3.6239	6.28e-138	1.0978	1.83e-05
HYI	-1.59545	0.0197781	-0.73384	0.000275
IARS2	-0.577403	0.00380412	-0.6534	0.000122
ICAM5	1.32483	0.0438517	0.53168	0.00107
ID2	1.46928	0.00106477	2.78048	4.9e-07
ID3	0.561131	0.00175091	-1.47692	3.4e-05
IDH2	0.941535	0.000377182	0.62732	0.000175
IDH3A	-0.90263	1.51e-05	-1.19287	7.73e-06
IDUA	3.20539	7.46e-05	1.01474	8.67e-05
IER3	-2.17711	0.0173988	-0.6402	0.000362
IFFO2	-1.18592	3.37e-09	-1.20956	9.47e-06
IFI30	-4.09263	3.32e-26	-2.04749	1.02e-06
IFI44L	4.68532	3.98e-10	3.5477	3.1e-07
IFI6	1.74564	1.61e-05	0.697937	0.00246
IFIH1	-1.37802	0.00693562	-1.69183	4.68e-05
IFITM1	1.14009	0.00296113	1.61278	3.49e-05
IFITM10	2.07453	0.000404095	-0.661687	0.000694
IFITM2	2.34614	3.47e-26	1.55456	3.53e-05
IFNLR1	-2.13367	1.72e-08	-1.52331	5.23e-06
IFRD1	-1.97009	8.69e-14	-0.884307	8.6e-05
IGBP1	-0.594595	0.0260869	0.803013	0.000204
IGF2BP1	-1.11392	0.000180304	0.655097	0.000683
IGFBP4	4.94877	2.47e-151	2.1998	6.02e-07
IGFBP6	1.44494	3.95e-16	0.671817	0.000374
IGFBP7	1.32675	7.66e-11	0.818233	2.9e-05
IGFL1	-6.5553	8.42e-17	-1.34064	4.97e-05
IGFL3	-2.53239	0.0250327	-1.44083	0.000135
IGSF3	-2.82835	1.33e-30	-2.57587	1.14e-05
IGSF9	-4.71606	4.03e-30	-1.23298	8.68e-06
IKBIP	1.11691	0.000677933	0.81897	0.000451
IKZF2	2.06103	9e-08	2.19395	1.03e-06
IL11RA	1.28947	0.0311653	0.96318	4.64e-05
IL13RA1	0.745937	0.005452	0.6958	0.000313
IL13RA2	-2.46762	0.0298716	-0.568557	0.0448
IL17RC	2.02055	2.63e-17	1.74897	3.02e-06
IL17RD	-2.05694	0.00301284	0.81635	0.000125
IL18	-4.76446	4.54e-38	-5.04199	1.15e-07
IL1A	-2.42921	0.0334719	-6.37899	3.69e-07
IL1B	-3.46406	2.1e-09	-3.70878	3.85e-06
IL1R1	4.10128	2.77e-58	1.57049	1.43e-05
IL1R2	-5.64251	2.64e-11	-1.08844	0.000536
IL1RL1	6.27393	8.87e-14	1.84336	0.000143
IL1RN	-7.62089	2.75e-25	-2.20378	0.000192
IL20RB	-0.797119	8.49e-05	-0.988567	2.39e-05
IL22RA1	-2.23667	0.000400099	-1.28885	4.83e-05
IL24	-2.25049	0.041053	-0.708277	0.000681
IL31RA	-2.48106	0.0269441	-1.80466	1.72e-06
IL32	-2.80262	1.88e-24	-1.40528	0.000101
IL4R	-0.706467	0.000267718	-1.52496	2.29e-06
IL6ST	0.601069	0.000806145	0.570667	0.000291
IMP4	-0.699291	0.000446975	-0.6779	9.48e-05
ING4	0.938951	0.0345823	0.839293	3.99e-05
INHBA	-4.75743	1.05e-09	-2.80972	7.87e-07
INO80C	-1.53053	2.85e-05	-0.76244	0.00203
INPP4B	-3.24319	1.11e-33	-0.988967	2.42e-05
INPPL1	1.18602	7.06e-08	0.5395	0.000218
INSC	4.60234	2.54e-37	1.97521	8.19e-06
INTS7	-0.664542	0.00543269	-0.5961	0.000336
IP6K2	0.669653	0.00684362	0.786787	8.04e-05
IP6K3	3.13815	0.000723956	1.14823	8.04e-05
IPO4	-0.508988	0.010109	-0.760933	0.000198
IQCG	2.38909	0.000156854	1.50871	4.31e-05
IRF5	-3.88047	4.66e-10	-0.592643	0.00177
IRF6	-2.7788	4.79e-38	-3.69049	1.84e-07
IRS2	1.87503	5.37e-19	0.513203	0.000651
ISG20L2	-0.904488	8.26e-05	-0.798033	3.34e-05
ISOC1	-1.75601	4.47e-08	-0.685987	0.000119
ITCH	-1.20467	4.71e-11	-0.671933	0.000316
ITFG2	-0.744523	0.0294269	-0.710743	0.000279
ITGA10	4.45651	9.27e-31	2.83433	7.88e-07
ITGA11	2.42093	0.0342673	1.63766	2.18e-05
ITGA2	-0.710744	0.000860655	-0.662567	0.000185
ITGA5	0.894481	5.41e-07	1.16127	7.45e-06
ITGA7	4.76199	5.87e-59	2.26792	1.27e-06
ITGB3	6.30371	2.36e-38	2.52193	4e-07
ITGB4	-4.70425	2.51e-160	-3.25828	1.71e-07
ITGB8	0.678787	0.0491066	-1.71021	1.09e-06
ITGBL1	2.00443	0.00144459	2.66351	7.82e-07
ITM2C	1.43743	7.07e-16	0.888867	2.63e-05
ITPR3	-0.744886	0.000290622	-1.15397	6.73e-06
ITPRIP	0.966906	1.84e-06	0.781487	0.000285
IVL	-4.64029	1.74e-29	-0.67543	0.000163
JADE1	1.35928	5.59e-10	0.887033	7.07e-05
JADE3	-1.11478	0.0227193	-1.11002	0.000116
JAG1	-1.54062	6.02e-13	-1.0878	1.03e-05
JAG2	-3.43323	8.85e-43	-1.72081	8.34e-06
JAM3	3.47827	4.04e-37	2.55344	2.82e-06
JAZF1	0.958147	0.011036	0.818357	0.000156
JMJD4	-1.15976	0.00353734	-0.585723	0.000274
JPH1	-6.19464	1.56e-18	-2.25749	1.86e-05
JUP	-5.64016	8.64e-282	-2.90058	2.26e-07
KANK2	2.22334	4.85e-34	1.37292	1.33e-05
KARS	-0.772763	8.36e-07	-0.584767	0.000277
KAT2B	2.48184	3.42e-09	1.93381	7.73e-06
KATNAL1	0.620736	0.0403405	0.526823	0.0027
KATNB1	-0.577684	0.0112514	-0.503057	0.000416
KAZN	-1.17534	0.000315239	-0.693813	0.000206
KCND1	2.74471	1.53e-07	1.67588	9.84e-06
KCNIP3	3.294	7.35e-37	1.0129	1.37e-05
KCNJ15	-4.09313	5.19e-12	-2.18771	1.71e-06
KCNK1	-4.16681	2.41e-25	-1.90461	2.86e-05
KCNK2	7.11855	8.81e-19	4.12491	2.3e-07
KCNK5	-6.71004	7.64e-18	-1.66345	2.01e-05
KCNK6	-2.32336	2.26e-09	-0.84837	0.000389
KCNMA1	6.47324	1.8e-207	2.17356	7.14e-07
KCNQ5	-5.01605	6.39e-19	-0.662377	0.000411
KCTD1	-0.792196	0.00044213	-0.90171	0.000158
KCTD7	1.687	0.000456196	0.55321	0.00114
KDELR3	2.59747	3.1e-19	1.94123	1.56e-06
KDF1	-4.31672	2.84e-33	-1.12148	0.000116
KDM1B	-0.852954	0.0112444	-0.768647	0.00121
KDM7A	-1.69505	0.00184817	-0.7682	0.000117
KIAA0040	-4.33546	1.62e-48	-5.04429	1.38e-07
KIAA0513	2.36935	9.14e-09	1.21937	2.17e-05
KIAA0895	-1.70024	0.00136041	-1.45507	7.07e-05
KIAA1109	1.24664	1.08e-06	0.953793	0.000363
KIAA1217	-0.647199	0.0178048	-1.69264	3.1e-05
KIAA1671	-0.735849	0.00116018	-1.01295	4.31e-05
KIF21A	-2.09921	1.18e-12	-1.5344	9.97e-06
KIFAP3	-0.740128	0.0126681	-0.721657	8.85e-05
KIRREL3	2.34057	7.26e-07	1.07667	0.00013
KITLG	-2.52219	8.28e-07	1.91393	7.67e-06
KLC3	-1.86915	1.56e-10	-0.614787	0.00111
KLF12	2.62468	4.46e-19	1.3659	9.54e-06
KLF15	2.02379	0.03842	0.639573	0.000695
KLF5	-0.86467	2.42e-06	-1.0774	2.15e-05
KLF6	-0.591384	0.00211177	0.848393	6.09e-05
KLF8	-2.22785	0.00422195	-0.927317	0.000305
KLF9	1.8839	1.26e-16	0.556833	0.00209
KLHDC8B	2.80685	2.06e-15	1.05115	6.47e-05
KLHL13	-4.43876	3.2e-16	-2.07341	1.6e-05
KLHL22	1.72767	4.03e-08	0.512223	0.000984
KLHL9	0.798875	0.00593298	0.852033	6.1e-05
KLK10	-7.29583	2.45e-180	-2.83148	3.61e-06
KLK5	-3.55637	2.82e-119	-3.45447	2.72e-07
KLK6	-4.88748	3.93e-70	-1.2669	0.000265
KLK7	-4.81511	2.49e-13	-0.9015	0.00024
KLK8	-7.24776	3.92e-40	-1.25707	1.04e-05
KMT2E	1.10148	6.86e-09	0.837767	3.06e-05
KNL1	0.698584	0.00548637	-0.551667	0.000796
KPNA7	-2.92062	0.00748779	-0.90388	0.000202
KRCC1	1.09647	0.04464	0.593813	0.000393
KREMEN1	-0.9115	0.00788829	-1.47871	3.02e-06
KRT14	-5.31873	6.07e-227	-4.16591	4.46e-07
KRT15	-5.86327	2e-121	-3.94658	1.86e-06
KRT16	-5.79028	1.7e-11	-3.03515	7.6e-07
KRT17	-4.88429	4.51e-249	-4.05396	1.94e-07
KRT18	-1.9368	7.46e-47	-3.03743	4.26e-06
KRT23	-3.28702	2.37e-05	-0.924097	0.000848
KRT5	-6.95236	0	-4.9241	1.14e-07
KRT6A	-10.7132	0	-6.00848	4.26e-07
KRT6B	-7.04574	4.76e-17	-5.49318	1.15e-07
KRT7	-1.82551	6.71e-42	-1.0728	8.42e-06
KRT8	-1.37756	8.7e-24	-2.18917	8.83e-07
KRT80	-1.11407	1.18e-06	-0.641447	0.00254
KRT81	-1.79858	9.28e-38	-2.29549	1.99e-06
KYAT1	1.18747	0.000326861	0.550007	0.000647
L2HGDH	-1.21099	0.000529984	-0.94977	0.000361
L3MBTL3	-1.14796	0.0115951	-0.625253	0.000366
LAD1	-6.36914	5.78e-13	-3.996	6.12e-07
LAMA1	4.46337	1.81e-75	1.48725	2.8e-06
LAMA3	-5.43358	3.48e-205	-1.82157	3.66e-05
LAMA4	5.29005	2.88e-42	2.36187	5.77e-06
LAMB2	2.15235	3.9e-31	1.08876	1.25e-05
LAMB3	-1.30015	2.88e-15	-3.09047	3.39e-07
LAMC1	0.980182	1.63e-08	0.634633	0.00011
LAMC2	-4.6497	1.48e-199	-5.52379	1.15e-07
LARGE2	-4.78593	1.77e-16	-1.45944	2.51e-05
LASP1	0.53919	0.000627835	0.623167	0.000129
LBHD1	-0.572776	0.00653452	-0.63537	0.00193
LCE3D	-3.209	0.00255855	-3.89231	3.29e-07
LCN2	-8.03809	9.89e-39	-1.57373	1.52e-05
LCP1	-2.60061	0.00565494	-2.00976	3.36e-06
LDLRAD3	1.55623	8.18e-13	0.796533	6.63e-05
LDOC1	1.71106	2.12e-15	0.731733	6.91e-05
LGALS1	1.5274	2.09e-26	0.594367	0.000126
LGALS3	-0.84897	0.000200327	0.692547	0.000117
LHPP	0.695808	0.0498796	0.629143	0.000343
LHX1	-5.76436	9.64e-23	-0.866427	0.000132
LHX6	-5.78031	3.4e-15	-1.68109	2.47e-06
LHX9	5.25903	2.09e-08	2.61998	9.39e-06
LIFR	3.21051	1.1e-08	2.08532	2.82e-06
LIMCH1	2.33284	0.00183186	-1.34779	1.66e-05
LIMD1	1.28393	3.94e-06	0.757963	8.24e-05
LIMK2	-0.860127	0.000172045	-0.816567	0.000119
LIMS2	3.20288	3.53e-06	0.560663	0.0134
LIN7A	3.35363	0.0019847	5.35095	1.01e-07
LINC00839	1.45455	0.000414871	1.56983	1.03e-05
LINC01116	0.82114	0.034045	-1.4037	2.07e-05
LIPG	-5.3389	1.05e-23	-3.51208	1.04e-06
LIX1L	1.55591	6.7e-05	0.894267	8.79e-05
LLGL2	-6.35423	2.99e-53	-1.09658	7.31e-05
LMCD1	2.56812	1.71e-09	0.79908	0.000169
LMLN	1.21286	0.00503414	0.78607	0.000565
LMO7	-2.87385	2.44e-24	1.7871	1.38e-06
LMOD1	3.68774	8.11e-06	0.918457	0.00101
LNPK	0.785624	0.00458826	0.558133	0.000343
LOX	2.52604	1.95e-16	2.977	3.69e-07
LOXL1	2.38405	1.68e-28	1.15647	2.16e-05
LOXL2	1.63085	6.82e-26	2.03381	3.16e-06
LOXL3	-3.02883	8.56e-07	-0.67552	0.00117
LPAR2	-5.31959	1.32e-20	-0.58921	0.00292
LPAR3	-3.97547	4.08e-19	-2.86249	1.98e-06
LPAR5	-1.78653	0.00380595	-1.97772	4.9e-06
LPCAT2	-0.880325	0.00448247	-0.8314	3.98e-05
LPGAT1	-0.650058	0.0193044	-0.540527	0.000415
LPIN2	1.35674	3.69e-05	1.072	9.12e-05
LPIN3	0.930253	0.00735951	0.697977	0.00029
LPP	0.938957	0.000812062	0.935867	9.9e-05
LRAT	-5.92368	7.8e-13	-1.97204	6.07e-06
LRP1	2.76474	3.47e-40	2.84046	4.3e-07
LRPPRC	-0.886975	1.94e-06	-0.5127	0.000801
LRRC1	-1.18721	6.58e-05	-1.26239	6.2e-05
LRRC23	1.6198	0.0185592	0.521513	0.0112
LRRC8A	-0.591185	0.00119224	-0.566367	0.000296
LRRC8D	-0.592857	0.0473277	-0.7805	4.73e-05
LRRK1	-1.0212	0.00261027	-0.532137	0.000213
LSR	-5.99761	1.47e-139	-2.18263	5.74e-06
LTBP2	2.42516	5.75e-30	1.51529	1.73e-06
LTBP4	2.15735	2.05e-24	1.01517	1.25e-05
LY6K	1.0801	1.39e-07	1.10313	1.45e-05
LYAR	-1.4791	1.12e-10	-1.31912	1.37e-05
LYN	-2.91375	1.12e-36	-3.62797	5.96e-07
LYPD3	-2.61836	4.12e-17	-1.25958	3.22e-05
LYPD6B	-3.39079	0.00119741	-1.3086	0.000155
LYPLA1	-1.80288	2.66e-15	-0.708633	0.000205
LYPLA2	-0.691452	0.00185711	-0.66049	0.000207
LZTS2	0.830046	0.00012198	0.52804	0.000661
MACC1	-5.89618	2.38e-37	-3.73379	1.88e-06
MAGED1	2.83918	2.33e-76	1.41327	9.25e-06
MAGED2	1.88958	6.18e-23	1.52053	1.34e-05
MAGEH1	3.68597	1.66e-19	1.17818	0.000111
MAL2	-10.1315	4.52e-51	-6.26338	8.38e-08
MALL	-3.76702	5.12e-16	-2.07526	6.1e-07
MALT1	-1.50301	2.58e-08	-0.660863	0.000155
MAMDC2	1.3277	1.38e-05	0.89747	0.0002
MAMLD1	2.60986	1.29e-17	1.76186	4.23e-06
MAN2A1	0.946941	7.44e-05	1.0007	2.61e-05
MAN2B2	1.6704	5.59e-11	0.584943	0.000338
MAP1A	5.89402	1.63e-102	1.74228	1.11e-05
MAP1B	5.28046	2.87e-106	2.26784	9.19e-07
MAP1LC3A	2.45719	0.000474562	0.643953	0.00392
MAP2	2.60979	1.51e-16	1.02212	1.45e-05
MAP3K1	-1.01936	0.00700951	-1.4981	5.2e-06
MAP3K12	2.10046	3.09e-09	1.19875	5.77e-06
MAP3K3	0.98177	1.96e-05	0.5928	0.000278
MAP3K5	1.19573	0.00109158	2.46132	1.07e-06
MAP3K7CL	-1.92577	0.00654942	0.5089	0.0108
MAP3K9	-1.53859	4.88e-05	-1.53721	4.19e-05
MAP7	-6.25186	7.07e-62	-3.08338	7.14e-07
MAP9	-4.10078	2.84e-09	-0.67188	0.000425
MAPK12	2.47525	3.97e-12	0.50677	0.000556
MAPK13	-1.96536	3.96e-14	-2.51152	8.8e-07
MAPK3	0.892966	3.78e-05	0.6143	9.39e-05
MAPK6	-0.534105	0.0123094	-0.839933	0.000428
MAPK7	1.0883	4.81e-06	0.773327	0.000281
MARCKS	0.505749	0.00674944	1.00693	3.48e-05
MARK1	-7.26006	3.77e-22	-2.85629	4.13e-06
MARK2	-0.934267	1.46e-06	-1.24237	9.9e-06
MARS2	-0.904623	0.0484106	-1.29967	2.33e-05
MARVELD2	-4.00398	1.11e-15	-2.80324	1.1e-06
MARVELD3	-7.75941	1.49e-26	-1.60836	4.23e-06
MAST4	-1.12686	0.000171532	-0.68867	8.04e-05
MBD5	1.41232	0.000672674	1.42929	1.6e-05
MBOAT1	-1.25398	0.00285444	-1.69118	4.03e-06
MBOAT7	1.1726	3.82e-12	0.577233	0.000142
MBP	-2.30932	3.13e-20	-1.29297	3.11e-05
MCAM	0.625944	0.00149765	1.53043	3.88e-06
MCCC2	-0.899632	6.05e-07	-0.857943	0.000177
MCM4	-0.503247	0.00121927	-0.512233	0.000646
MCOLN2	-4.71231	3.07e-07	-2.45171	2.47e-06
MCOLN3	-5.15779	5.29e-09	-2.13976	3.1e-05
MCPH1-AS1	3.76027	0.000364419	0.79259	0.000219
MCRIP1	0.65243	0.000728861	0.704487	0.000781
MCTP2	-6.51472	1.59e-16	-3.72562	2.22e-06
MDFI	-2.19115	3.4e-26	-1.1655	0.00011
MDK	2.78369	2.44e-10	0.767527	0.000747
MDM2	0.531758	0.0129928	0.694067	0.000316
ME1	-0.964267	0.000168087	-0.5798	0.000301
ME2	-0.976863	6.84e-05	-0.9704	4.77e-05
MED17	-0.883044	0.00367188	-0.683407	0.000164
MED30	-1.62254	2.98e-06	-0.63193	0.000697
MEG3	6.94686	1.37e-17	3.52627	7.87e-07
MEIS2	0.868687	0.0258838	0.752557	0.000182
MEIS3	5.23982	2.56e-43	0.7439	0.00133
METTL1	-1.13466	1.8e-05	-0.589627	0.00622
METTL7A	2.97155	4.55e-30	1.56935	2.77e-05
METTL7B	1.97552	0.0105326	3.22424	5.65e-07
MFAP5	-3.7853	0.000171386	-5.2815	1.03e-07
MFGE8	1.52622	2.23e-14	1.2005	1.05e-05
MFNG	-2.39787	0.000154416	-0.627097	0.000297
MFSD6	-1.74711	1.61e-11	-1.30784	1.28e-05
MGARP	2.31309	4.01e-05	2.41579	6.53e-07
MGAT5B	3.94144	1.01e-64	0.53828	0.00136
MGLL	1.76133	3.11e-25	1.18669	2.15e-05
MGP	4.88628	1.03e-17	2.8648	1.38e-06
MICAL1	0.879805	0.00409833	1.01041	9.82e-06
MICAL2	2.46525	1.32e-39	0.695133	8.93e-05
MICALCL	-2.14072	0.00012493	-1.8361	2.45e-05
MICU1	0.987657	2.42e-07	0.85078	4.54e-05
MIR600HG	-1.97593	0.0265081	-0.961167	0.000758
MISP	-7.16601	4.37e-70	-2.42476	2.01e-06
MLKL	-0.661865	0.0187079	-1.36356	4.7e-06
MLPH	5.21919	1.42e-200	1.60308	3.21e-06
MME	4.26115	3.62e-108	3.41259	1.52e-07
MMP16	2.62467	0.00933044	0.538103	0.0221
MMP19	4.7212	7.68e-82	2.61609	2.59e-06
MMP2	4.67307	2.2e-111	2.97804	3.1e-07
MMP28	-2.12939	8.34e-05	-0.734777	0.00113
MMP9	-5.99517	2.2e-75	-2.90747	1.03e-06
MN1	3.86479	3.63e-44	0.67575	0.000575
MOB3B	-1.69306	1.71e-11	-3.17705	4.02e-07
MOCOS	-1.13618	6.04e-06	-0.99715	1.72e-05
MOSPD3	0.75133	0.0434356	0.6947	0.000161
MOXD1	2.41085	0.00880876	3.25924	7.56e-07
MPHOSPH6	-1.19507	0.00163114	-0.613187	0.00251
MPP1	0.795329	0.0446477	-1.31314	7.47e-06
MPP4	5.88928	3.91e-11	1.77851	5.12e-05
MPZL2	-1.05187	0.000124663	-5.08332	1.28e-07
MPZL3	-2.6755	0.00103352	-2.40882	6.97e-06
MRC2	1.27461	3.99e-11	1.04398	1.83e-05
MREG	-1.83892	1.03e-05	-2.10157	9.06e-05
MRGBP	-0.572044	0.0207222	-0.601133	0.000156
MRGPRX3	-2.44	0.0321766	-1.73901	0.000105
MRM1	-1.2631	0.00284447	-0.97148	1.52e-05
MROH6	-3.01783	1.83e-16	-2.82041	1.66e-05
MRPL12	-0.839718	1.23e-06	-0.6468	0.000191
MRPL16	-0.564463	0.0426871	-0.631467	9.82e-05
MRPL19	-0.907872	0.00156466	-0.725007	0.000243
MRPL21	-0.786771	0.00686581	-0.780433	0.00028
MRPL35	-0.64371	0.0189936	-0.6355	0.000122
MRPL58	-0.70065	0.00672842	-0.5031	0.000569
MRPS12	-0.67241	0.00162541	-0.776707	0.000172
MRPS15	-0.723052	3.26e-05	-0.579867	0.000168
MRPS26	-0.847752	9.64e-05	-0.526557	0.000488
MRPS9	-0.819404	0.000854948	-0.660383	0.000568
MRRF	-0.797335	0.00214922	-1.06739	3.48e-05
MRS2	-1.28441	2.26e-06	-0.85605	0.000138
MRTO4	-0.789863	3.42e-06	-1.09699	1.1e-05
MSRB3	3.49308	8.3e-43	1.88523	1.69e-05
MST1	2.06014	0.00577293	0.591677	0.000386
MST1R	-4.91424	5.81e-31	-2.84597	3.23e-06
MT1F	-1.55341	0.0219541	-0.941833	0.000136
MTFP1	0.651916	0.00500674	-0.57788	0.000327
MTFR1L	1.54645	5.3e-07	1.07645	1.66e-05
MTFR2	-1.09074	0.0179384	-0.68872	0.000447
MTHFD2	-1.91007	3.14e-27	-0.544233	0.000181
MTIF2	-0.951104	0.000437294	-0.513307	0.00256
MTMR11	0.895254	0.0402519	0.855157	7.81e-05
MTMR2	-0.542052	0.00951947	-0.531433	0.000207
MTSS1	-3.29752	2.16e-35	-3.52122	2.61e-07
MTUS1	-2.22885	3.22e-06	-1.29707	5e-05
MVB12B	-4.92424	5.05e-08	-0.953227	6.52e-05
MVK	0.847513	0.000256367	-0.59714	0.000643
MVP	1.02083	7.17e-07	0.571037	0.00129
MXD4	3.48468	5.49e-96	1.42666	0.00012
MXRA7	0.694707	0.000228136	0.680767	0.000176
MYADM	2.08302	3.17e-26	2.33995	4.81e-07
MYBBP1A	-0.968707	9.19e-06	-0.981397	1.66e-05
MYEOV	-2.4088	0.000118347	-1.39253	5.19e-05
MYH15	-1.80049	0.0204433	-0.904227	0.000245
MYH16	-2.44778	0.00428229	-0.985487	0.000184
MYL9	4.64387	1.43e-124	1.8309	6.3e-06
MYLK	2.22249	1.42e-23	1.67832	1.57e-06
MYO1B	-1.18842	1.37e-14	-0.869833	4.88e-05
MYO1D	-6.04953	9.58e-97	-2.27318	9.19e-07
MYO1E	-0.541193	0.00380595	-0.846813	4.65e-05
MYO5B	-9.40999	8.41e-45	-3.35474	1.3e-06
MYO5C	-5.61774	4.08e-17	-1.44448	3.49e-05
MYPN	2.95168	1.86e-37	4.0553	4.65e-07
MYRF	2.41067	0.000337926	0.620313	0.00666
NAA10	-0.813848	1.15e-05	-0.593333	0.000681
NAA25	-0.857828	0.001113	-0.500667	0.000891
NACC2	0.920535	0.0356787	0.54755	0.00127
NAE1	-1.21477	1.11e-06	-0.5216	0.000232
NAGA	0.933285	9.26e-05	0.77702	0.000193
NALCN	2.05986	5.56e-10	0.555193	0.000617
NARS2	-1.14875	0.000765362	-0.896367	0.000177
NAT10	-0.998638	2.05e-08	-0.7888	3.53e-05
NAV1	2.89302	4.68e-59	1.46757	2.94e-06
NAV2	2.16002	5.96e-21	1.83609	1.88e-06
NAXE	-0.578845	0.00395527	-0.556	0.000166
NBEAL2	-1.02941	6.15e-05	-1.70387	4.89e-06
NCAPH	0.566783	0.00671166	-0.697833	0.000176
NCF2	-5.1815	4.4e-09	-2.70096	2.8e-06
NCK2	-0.68805	0.0114012	-1.4964	4.07e-06
NDFIP2	-1.49579	4.67e-09	-0.82413	4.88e-05
NDRG1	-0.576994	0.000486325	-2.11063	6.68e-07
NDRG2	-4.05431	9.43e-07	-1.35156	8.85e-05
NDUFA9	-0.548881	0.0165171	-0.563367	0.000771
NDUFAF4	-1.58848	9.16e-05	-0.635533	0.000253
NDUFB9	-0.642604	0.000210382	-0.584733	0.000221
NEBL	3.41835	1e-32	2.35827	3.67e-06
NECTIN3	6.0312	1.15e-39	1.76604	1.53e-05
NEDD4L	-0.873323	4.3e-06	-1.1074	1.23e-05
NEDD9	-2.10068	2.49e-05	1.04263	2.04e-05
NEFH	-1.45538	9.45e-06	-1.48682	3.88e-05
NEGR1	3.77939	6.67e-16	3.0192	6.02e-07
NEK6	1.21073	2.54e-09	0.76382	0.000136
NEK7	0.903201	0.0033636	1.2834	4.02e-06
NEK9	1.047	4.52e-06	0.913083	2.61e-05
NELFCD	-0.62794	0.000400975	-0.6267	0.000132
NES	2.70551	8.57e-21	0.887597	5.26e-05
NFATC4	3.30819	6.9e-18	1.64393	1.18e-05
NFIC	0.726762	0.00154562	0.5135	0.000367
NFIX	1.33725	5.54e-15	0.7143	9.43e-05
NHSL1	-0.69944	0.0153613	-1.64693	4.23e-06
NICN1	1.17416	0.0184727	0.56965	0.000653
NID1	6.63004	5.06e-14	6.32393	1.38e-07
NIFK	-1.14797	0.000207023	-0.5804	0.000312
NIP7	-1.69588	6.4e-13	-0.674467	9.23e-05
NIPAL1	-1.44047	0.0269861	-2.63406	7.6e-07
NIPAL4	-3.6806	1.34e-40	-2.18531	4.09e-06
NISCH	1.12525	1.43e-05	0.6809	9.2e-05
NIT2	-1.0986	0.000389447	-0.768933	7.07e-05
NLE1	-1.76994	2.49e-15	-0.544737	0.00104
NLGN2	2.7983	9.92e-45	1.58932	1.66e-05
NLRP3	-1.24581	0.00121991	-2.27206	6.34e-06
NME4	0.963986	5.46e-08	0.972667	8.45e-05
NMT2	0.736964	0.00882829	1.31961	5.73e-05
NMU	-5.10469	3.21e-15	-1.85132	3.34e-05
NNMT	2.52652	1.55e-30	0.875833	8.14e-05
NNT	0.666114	0.00969035	0.718067	6.13e-05
NOC2L	-0.954145	2.3e-08	-0.7834	7.19e-05
NOL10	-0.687251	0.0112748	-0.550333	0.000236
NOL11	-0.983488	4.88e-05	-0.59811	0.000527
NOL6	-1.14406	2.49e-10	-0.924693	5.42e-05
NOLC1	-1.22005	3.12e-15	-0.867367	4.26e-05
NOP16	-1.84087	1.85e-12	-1.03474	1.86e-05
NOP2	-0.965641	5.78e-08	-0.974533	1.67e-05
NOP58	-1.23959	6.34e-06	-0.8585	5.6e-05
NOTCH2	0.691179	0.00065793	0.666833	0.000124
NOTCH3	0.858392	6.7e-05	1.26873	1.35e-05
NOVA1	2.67034	0.0176318	0.760023	0.000116
NPDC1	-1.53148	1.39e-10	-0.66178	0.000789
NPM3	-1.11824	1.62e-07	-0.5228	0.0025
NPNT	-4.52843	1.33e-06	-1.47574	0.000123
NR1D2	0.788967	0.0243996	0.641153	0.00109
NR1H3	2.0869	3.55e-08	0.579303	0.00237
NR2F1	4.39176	7.19e-14	2.7594	1.9e-06
NR2F2	1.89134	1.13e-30	1.50124	8.89e-06
NRARP	-3.34825	1.99e-21	-0.68518	0.00451
NRBP2	1.42957	3.48e-07	1.02595	3.1e-05
NRCAM	3.44114	3.56e-30	0.682373	0.000934
NREP	5.14951	2.05e-59	2.71556	4.8e-07
NRG1	-2.62633	3.99e-13	-1.48378	2.99e-06
NRP1	2.49399	4.19e-60	1.401	7.45e-06
NRSN2	1.49118	2.78e-13	1.69596	2.14e-06
NSF	0.611397	0.0191067	1.08527	0.000108
NSUN2	-1.48798	9.69e-20	-0.540633	0.000355
NSUN5	-1.31305	6.52e-08	-0.85668	0.00044
NT5DC1	-1.20521	0.000303644	-0.712063	0.000412
NTN4	2.38144	2.57e-22	1.52148	4.51e-06
NUAK2	-1.67568	3.43e-07	-0.744577	0.000346
NUCB1	0.853183	1.12e-06	0.717367	0.000418
NUCB2	0.887248	0.00879763	0.95984	5.58e-05
NUDCD2	-1.03186	0.00565977	-0.598203	0.00428
NUDT11	1.40618	0.0312572	0.669803	0.00237
NUDT14	-1.28658	0.00524444	-0.82218	0.000554
NUDT15	-1.10253	6.25e-06	-0.707353	0.000554
NUDT6	1.43714	0.0433484	0.93306	0.000565
NUMBL	1.62554	7.38e-13	0.753167	7.06e-05
NUP37	-1.20927	2.05e-05	-0.72988	0.000329
NUP62CL	-3.29994	1.06e-05	-2.56528	1.52e-06
NXN	-2.05447	4.94e-26	-0.567567	0.000784
OAS3	-0.507144	0.022683	-1.83797	1.32e-05
OCIAD2	-1.06647	8.95e-06	-1.30475	8.35e-06
OCLN	-7.10788	7.27e-21	-3.28435	1.52e-05
ODC1	-0.71031	1.63e-05	-0.900733	2.46e-05
OFD1	-0.797225	0.0185412	-0.90686	8.86e-05
OGFRP1	-2.28434	0.0480091	-0.947867	0.000428
OLFML2A	2.44508	8.93e-21	0.983907	6.91e-05
OLFML3	1.65609	0.000616015	3.74378	3.33e-07
OPN3	1.24628	0.00151209	0.6132	0.000591
ORAI2	2.42852	7.76e-26	0.814197	5.29e-05
ORAI3	1.91202	6.92e-06	1.05246	1.57e-05
ORC2	-0.669776	0.0102007	-0.617	0.000394
ORC6	-0.64582	0.00802118	-0.653973	0.00249
OSBP2	1.88654	3.6e-15	0.678407	9.08e-05
OSBPL2	-0.962061	6.49e-05	-0.78054	0.000116
OSGIN2	-1.31581	1.49e-05	0.793293	0.000112
OSR1	3.89849	1.39e-11	2.21679	3.21e-06
OSR2	-2.04009	3.79e-08	0.871843	0.000253
OTUB1	-0.868992	6.09e-08	-0.7527	5.84e-05
OTUD1	1.06175	0.00833685	0.536723	0.00242
OTUD5	0.570477	0.0060842	0.582107	0.000429
OVOL1	-7.81243	4.94e-27	-1.42565	7.08e-06
OVOL2	-5.87994	1.37e-12	-1.06049	9.47e-05
OXTR	2.10764	1.46e-05	2.81585	3.1e-07
P2RX5	-1.35016	0.000487259	-1.85044	9.29e-05
P2RY2	-4.48581	2.06e-24	-2.9237	2.14e-06
P3H1	2.28804	3.48e-37	1.11079	1.18e-05
P3H2	-4.87053	4.54e-60	-1.42768	1.52e-05
P3H3	4.86014	4.15e-73	1.56762	4.02e-06
P4HA1	0.584831	0.0163791	0.776443	0.0003
P4HA3	3.57562	5.54e-07	1.83471	1.23e-06
P4HTM	1.04673	0.00607169	1.08258	4.19e-05
PAG1	3.40916	1.72e-49	0.820233	3.67e-05
PAIP2B	-1.67218	0.0347348	-0.57972	0.000398
PAK1IP1	-1.054	2.95e-05	-0.665767	0.000168
PAK6	-3.54019	1.57e-22	-2.07886	1.47e-06
PAM	0.776889	2.93e-05	1.44013	9.32e-06
PAMR1	3.19261	0.000493062	1.92851	4.14e-05
PAN2	0.934473	0.00229195	0.68342	0.000207
PAPSS2	3.05427	1.72e-18	2.19522	7.14e-07
PAQR5	1.53677	2.99e-08	-0.782687	0.000124
PAQR8	3.41569	4.5e-21	0.879063	0.000497
PARD6B	-2.23125	0.000650645	-2.6573	4.76e-05
PARD6G	-3.81275	3.86e-19	-1.63823	3.51e-06
PARP12	-1.70304	5.59e-10	-2.21484	5.79e-07
PARP3	2.04046	2.64e-07	1.4694	3.4e-06
PARVA	0.920086	1.59e-06	0.6126	0.000126
PATJ	-2.73336	7.73e-24	-2.6568	5.09e-07
PAWR	-1.93045	7.63e-09	-0.510933	0.000437
PBDC1	-1.07246	0.000143635	-0.506857	0.000481
PBX1	4.30087	8.99e-66	0.82144	4.86e-05
PBXIP1	0.944772	0.000425183	0.607033	0.000583
PCBD1	-0.837115	0.000737202	-1.54679	6.56e-06
PCBP4	1.56858	6.68e-10	1.22094	2.15e-05
PCDH1	-3.76725	1.23e-61	-0.764353	9.29e-05
PCDH18	6.51141	1.29e-14	4.48431	2.11e-07
PCDH9	2.77639	0.0130981	3.98036	4.63e-07
PCED1A	0.808173	0.0116905	0.985353	2.06e-05
PCGF1	-1.10411	0.00172985	-0.515807	0.000507
PCLO	-3.24576	7.06e-05	-0.79454	0.000392
PCOLCE	1.91423	0.00313035	4.47883	1.64e-07
PCOLCE2	1.08997	0.0145264	1.59507	1.52e-05
PCSK5	-4.58891	1.93e-09	0.50462	0.00213
PCSK9	-1.54238	1.41e-05	-0.664727	0.000368
PCYOX1L	1.01225	0.00285167	0.77076	0.000138
PCYT1B	-3.28847	1.04e-07	-1.79645	5.59e-05
PDCD10	-1.12137	0.00017601	-0.617477	0.000781
PDCD11	-0.80534	0.000191732	-0.630667	0.000131
PDCD2L	-1.69225	2.44e-05	-1.18127	0.000117
PDCL3	-1.10157	0.000333907	-0.825187	0.000417
PDE4A	1.68481	0.00554943	0.54625	0.00538
PDE5A	-2.38258	0.0330517	-1.2489	6.31e-05
PDE6D	1.08291	7.46e-05	0.863633	0.000115
PDE7A	-0.751195	0.0416695	-1.66666	5.18e-05
PDE7B	6.01052	6.22e-15	3.11667	5.34e-07
PDGFC	1.93046	1.44e-16	1.50736	2.44e-05
PDGFRB	5.51833	5.72e-76	3.64474	1.09e-06
PDGFRL	3.92886	6.8e-05	2.10345	1.67e-06
PDK1	0.700469	0.0235318	-0.88722	0.0001
PDK2	1.19473	0.0015686	1.86529	2.14e-05
PDK3	-1.51182	0.00364532	-2.34336	1.73e-06
PDK4	4.73049	1.41e-06	0.654843	0.000411
PDRG1	-0.858612	0.00318114	-0.946893	2.52e-05
PDSS1	-1.31802	0.00194395	-1.1664	6.19e-06
PDZD2	1.23851	0.000936692	-0.60452	0.00096
PEAK1	0.753711	0.0126121	0.759587	0.000425
PECAM1	2.47493	0.0233651	0.55489	0.00182
PEG10	2.8057	1.5e-70	0.5201	0.000503
PEPD	0.919896	2.66e-05	0.687967	9.52e-05
PERP	-5.34599	7.97e-130	-2.21013	7.07e-07
PEX2	-0.763069	0.00565977	1.14615	7e-05
PFKFB2	-1.79233	2.02e-05	-1.35004	2.32e-05
PFKFB4	2.78881	2.25e-26	-1.15017	7.17e-05
PGGHG	2.30876	0.00746511	0.827063	5.58e-05
PGRMC2	0.796951	0.000954996	0.9848	0.000398
PHACTR3	-2.91692	0.00756407	-0.555863	0.000825
PHF21A	1.47554	3.98e-10	0.558967	0.000463
PHF5A	-0.785417	0.000348393	-0.52231	0.00292
PHYH	1.79834	0.000244332	1.29227	1.03e-05
PI3	-7.86554	1.88e-27	-4.19483	1.47e-06
PI4KA	1.15315	3.27e-09	0.5043	0.000449
PIANP	4.4048	6.87e-08	0.965083	0.00249
PIAS3	1.01435	1.01e-06	0.6714	0.000125
PICK1	-1.63454	3.95e-07	-0.81194	6.23e-05
PID1	5.4916	1.59e-11	0.651653	0.00237
PIDD1	1.03535	0.000735089	0.54168	0.00107
PIEZO2	6.12893	3.55e-25	0.791177	4.65e-05
PIGT	0.507239	0.00318674	-0.73729	0.00466
PIGW	-1.08603	0.00810385	-0.968377	0.000117
PIK3C2G	3.22754	3.36e-12	0.78382	0.000287
PIK3R1	1.78204	3.57e-22	0.731667	9.36e-05
PIM1	-2.93723	1.95e-33	-1.15118	5.93e-05
PIM2	0.898477	0.0048563	-0.500467	0.000334
PIP4K2A	0.765696	0.00228511	0.978013	0.000134
PIP4K2C	-1.7225	2.28e-17	-1.13895	1.68e-05
PIP5K1C	1.33488	4.2e-09	0.507363	0.000691
PITPNC1	-2.45598	1.31e-22	-0.872133	2.63e-05
PITPNM1	0.702848	0.00492376	0.93407	1.75e-05
PITX1	-2.29064	8.79e-20	-0.530523	0.00164
PJA2	1.03374	3.55e-06	1.07273	3.03e-05
PKD2	1.90333	8.48e-10	0.963423	0.000157
PKIB	-5.24487	1.59e-11	0.597877	0.00173
PKMYT1	-0.503022	0.0106471	-0.874853	3.95e-05
PKN1	1.78114	2.58e-22	1.32266	5.38e-05
PKP2	-5.91887	5.09e-15	-2.12826	8.27e-07
PKP3	-1.71607	7.18e-17	-1.69675	3.89e-06
PLA2G15	0.895788	0.00166918	0.838463	5.15e-05
PLA2G16	3.78898	1.59e-27	0.639613	0.0335
PLA2G4A	-3.52866	0.000434704	-3.1746	3.75e-07
PLA2G7	-2.66694	0.0169057	-2.50574	3.67e-06
PLA2R1	2.07004	2.45e-05	1.72934	1.22e-05
PLAC8	5.46333	1.68e-34	1.30239	0.000196
PLAG1	1.53778	0.000715049	1.16735	3.07e-05
PLAGL1	-1.12625	0.00715364	0.610627	0.000378
PLAGL2	-0.573008	0.0231125	-0.9878	2.96e-05
PLAT	2.46539	5.08e-41	2.60873	8.17e-07
PLAU	-5.15075	1.59e-169	-2.63926	3.33e-07
PLCB4	-4.18814	1.57e-07	-1.59473	1.43e-05
PLCD1	1.3172	3.91e-08	0.980667	1.45e-05
PLCXD3	2.50226	5.97e-05	1.44014	0.000129
PLD3	0.97275	7.74e-09	0.987733	1.46e-05
PLD5	-3.85674	5.42e-15	-3.06024	5.95e-05
PLEK2	-1.50938	1.48e-13	-3.19709	2.52e-07
PLEKHA7	-1.40059	0.000197736	-1.13684	1.75e-05
PLEKHG2	1.31925	5.99e-09	0.655717	0.000726
PLEKHG3	-1.37184	4.76e-10	-1.78073	5.11e-06
PLEKHG4	3.41883	3.55e-15	0.791857	0.00706
PLEKHH1	-4.07409	8.63e-13	-1.66771	7.51e-06
PLEKHH2	2.94253	8.9e-06	1.50661	2.25e-05
PLEKHO1	2.66934	4.8e-17	1.02379	5.98e-05
PLIN3	0.705412	2.43e-05	0.7906	0.000153
PLK4	0.707834	0.00646216	-0.662567	0.000751
PLOD2	1.17329	2.55e-11	1.21847	1.42e-05
PLP1	4.02983	9.77e-05	4.04247	1.9e-06
PLPP1	1.61865	3.05e-05	1.21266	4.17e-05
PLPP3	3.4714	1.72e-21	2.3209	7.64e-07
PLPP4	5.71935	1.21e-12	-1.22721	8.53e-05
PLPPR2	1.49754	3.38e-11	1.03119	1.76e-05
PLS1	-1.50638	6.35e-07	-2.55938	2.78e-06
PLS3	-1.22003	8.18e-14	-0.605133	0.00019
PLSCR1	-0.720463	0.00585196	0.559137	0.00081
PLSCR4	4.42287	1.75e-11	2.00654	8.27e-06
PLTP	2.35647	3.01e-06	1.2858	9.39e-06
PLXNA1	0.560226	0.011636	-0.579233	0.000176
PLXND1	5.43071	1.61e-134	1.82088	3.22e-06
PM20D2	-1.93185	5.72e-09	-2.12928	1.54e-06
PMEPA1	-1.70687	2.48e-11	-2.74067	3.75e-07
PMM1	1.1688	2.21e-06	0.87852	0.00012
PMP22	2.78078	2.18e-16	1.76497	2.73e-06
PNLIPRP3	-6.34907	2.69e-15	-6.15357	4.82e-07
PNMA2	9.17673	8.4e-40	0.584897	0.00161
PNO1	-1.49614	1.86e-10	-0.846137	0.000146
PNP	-1.09042	1.57e-08	-0.681533	0.000101
PNPLA2	0.666185	0.000397806	0.904733	1.86e-05
PNPLA3	1.88795	0.0271005	0.97138	3.59e-05
PNPO	-0.933188	2.26e-05	-1.01057	5.43e-05
PNPT1	-0.935023	5.32e-05	-0.820767	0.000227
PNRC1	1.1996	0.000219085	1.12467	2.43e-05
PODNL1	2.46429	0.0035931	1.33024	6.51e-05
PODXL	5.36159	1.59e-169	-0.699887	0.00118
POF1B	-5.11131	8.36e-09	-1.72838	1.67e-05
POFUT2	1.69457	2.29e-10	1.00961	4.46e-05
POLH	1.26147	7.16e-08	0.550467	0.00114
POLN	2.8369	0.00270552	1.11698	0.000835
POLR1B	-0.837671	0.00106715	-1.53962	5.79e-06
POLR3B	-0.817956	0.00569514	-0.52237	0.000362
POLR3E	-0.750116	0.00233674	-0.85805	9.56e-05
POLR3GL	1.32221	8.4e-05	0.861367	0.00147
POSTN	4.96503	1.58e-09	3.68198	5.67e-07
POU2F1	-1.07863	0.0443796	-0.692867	0.00063
POU6F1	2.63799	0.000201497	0.812507	0.000701
PPA1	-1.19052	3.85e-09	-0.507567	0.00108
PPARA	1.98642	1.47e-09	0.553023	0.000958
PPARG	2.35046	3.35e-18	2.55862	7.54e-07
PPARGC1B	-3.34732	8.07e-12	-0.61158	0.00115
PPL	-0.891335	8.07e-06	-0.889523	5.94e-05
PPM1H	4.55392	9.2e-10	0.56171	0.000796
PPM1M	2.95489	7.8e-14	0.78211	0.000539
PPP1R13B	-1.0209	0.000727816	-1.17831	2.5e-05
PPP1R14C	-6.64603	2.13e-50	-2.02851	4.58e-06
PPP1R15A	-0.778515	0.000253869	0.657513	0.000283
PPP1R3C	3.3915	4.15e-12	4.09492	4.7e-06
PPP2R3A	1.32868	3.91e-08	0.55129	0.000703
PPP2R5A	-0.656345	0.0443029	-0.63178	0.000316
PPP4R1	-0.810414	3.55e-06	-0.584933	0.00017
PPP4R4	-2.86711	0.000500893	-2.28628	7.2e-06
PRAF2	2.53912	9.53e-43	1.9781	5e-06
PRC1	0.574929	0.000970002	-0.6602	0.000107
PRDM8	1.67377	5.72e-08	0.71429	0.000398
PREX1	6.61903	6.9e-171	0.66899	0.00439
PRICKLE1	-1.95415	5.44e-05	1.02883	1.8e-05
PRICKLE3	-0.784218	0.0154708	-0.599567	0.000209
PRIM1	-1.18626	3.82e-05	-0.638767	0.000425
PRKACA	0.973166	1.25e-10	0.504267	0.000389
PRKAR1B	-1.4884	9.11e-10	-0.76516	0.000507
PRKCA	3.59306	2.86e-64	2.51361	7.88e-07
PRKCH	-4.09079	7.67e-16	-3.1791	4.22e-07
PRKCZ	-6.56641	6.73e-22	-2.61632	2.5e-05
PRKD1	5.57186	1.06e-09	3.9623	2.19e-06
PRKG2	4.43474	4.18e-06	1.61477	4e-06
PRLR	2.22365	0.0321097	0.677057	0.0356
PRMT2	0.77395	0.00042372	0.533043	0.000469
PRMT5	-0.918205	1.16e-06	-0.641667	0.000129
PRMT6	-0.839673	0.00324083	-0.576677	0.00302
PROM2	-3.81184	2.05e-77	-2.56081	7.7e-07
PROS1	2.47422	3.2e-12	1.74592	1.63e-05
PROSER1	-0.644117	0.000355557	-0.527667	0.000703
PROSER2	-2.46295	4.17e-28	-0.79494	0.000205
PRPF4	-0.710989	0.000198451	-0.5599	0.000532
PRPSAP2	-1.03609	0.00153225	-0.59331	0.000603
PRR15	1.96928	1.49e-07	0.99439	4.05e-05
PRR16	6.49366	1.08e-18	3.13858	2.31e-06
PRRG2	-3.09241	7.61e-06	-0.50319	0.00845
PRRG4	-7.32063	1.18e-22	-3.42207	9.97e-06
PRRT2	4.10867	3.19e-07	1.63774	2.17e-05
PRRT3	1.70472	0.000491302	0.638863	0.00173
PRRX1	8.1177	1.07e-27	4.82623	1.15e-07
PRSS12	-3.50035	0.000291083	1.06516	1.48e-05
PRSS3	-0.587044	0.00661117	-0.529467	0.0103
PRSS8	-8.98272	1.53e-39	-2.84717	1.3e-06
PRUNE2	2.32157	0.0431748	3.97914	2.26e-07
PSAT1	-1.76473	3.6e-21	-0.868033	3.68e-05
PSCA	1.75334	1.64e-07	0.558193	0.00422
PSD4	-1.19248	0.000336435	-0.701623	0.000257
PSEN2	-0.95916	0.00520088	-1.40179	2.72e-05
PSG1	2.37228	0.0389773	0.653103	0.00233
PSIP1	0.547818	0.0322529	0.573877	0.00202
PSMA7	-0.619732	0.000373458	-0.5002	0.0016
PSPH	-0.931326	0.00189632	-0.57856	0.00948
PSTPIP2	-2.98646	8.17e-28	-0.945573	2.08e-05
PTAFR	-5.2764	1.21e-22	-1.64374	6.45e-05
PTGER2	-2.50878	0.0173984	1.58535	1.75e-06
PTGER4	1.41181	2.99e-05	2.6134	4.26e-07
PTGES	-1.38097	1.66e-07	-0.73698	0.000886
PTGFR	6.78236	1.15e-25	3.51678	5.19e-06
PTGFRN	-1.97133	4.23e-29	-2.7267	7.11e-07
PTGS1	-0.68891	0.00588061	0.526333	0.000253
PTGS2	-6.08336	8.97e-14	-2.88029	1.58e-06
PTHLH	-2.17847	9.72e-20	-3.41233	2.75e-06
PTN	2.41384	0.0346847	0.88492	0.00133
PTOV1	1.13331	9.47e-11	0.704233	0.000631
PTPN13	-0.766815	0.0011822	-0.712267	8.96e-05
PTPN3	-0.645952	0.0293136	-1.13466	1.57e-05
PTPN6	-2.15136	1.86e-06	-1.30672	1.29e-05
PTPRB	-1.77721	0.0172321	-0.961957	0.000362
PTPRF	-1.5277	2.44e-17	-1.92398	1.47e-06
PTPRG	2.18695	2.03e-10	0.944097	2.08e-05
PTPRM	2.89821	1.64e-28	1.3621	6.53e-06
PTPRS	0.666423	0.00234803	1.79619	1.38e-06
PTPRZ1	-4.33775	8.53e-09	-3.16337	6.79e-06
PTX3	3.5084	4.67e-36	5.72556	4.81e-07
PUM3	-1.65233	3.29e-11	-0.587367	0.000424
PUS1	-1.75192	3.55e-13	-0.865473	0.000217
PUS7	-1.14365	5.02e-05	-1.01223	7.97e-05
PUSL1	-0.658184	0.0214313	-0.622883	0.000423
PWP2	-1.10003	2.58e-07	-0.60505	0.000299
PXYLP1	1.67784	1.12e-06	1.45525	4.18e-05
PYROXD2	3.1159	3.42e-12	0.76662	0.000919
QKI	0.717	0.00024848	0.642443	8.6e-05
QRFPR	-4.04938	5.97e-07	-2.94605	2.05e-06
QTRT2	-1.04485	3.06e-05	-0.73673	0.000374
RAB15	1.66347	3.11e-07	-0.582937	0.000358
RAB19	-2.72789	0.0140035	-0.621153	0.00158
RAB23	0.652365	0.0290008	0.935137	0.000243
RAB24	1.35821	7.93e-06	0.63325	0.000122
RAB25	-8.14358	1.36e-60	-4.37379	2.23e-07
RAB38	-2.39592	5.27e-16	-4.30138	7.07e-07
RAB3D	-0.517095	0.0393217	-0.887153	0.000126
RAB3IP	-3.11616	2.03e-24	-1.72912	1.75e-05
RAB8B	1.88512	4.51e-11	1.13595	1.72e-05
RAB9A	-0.925941	0.00196708	-0.85712	0.000298
RABAC1	0.619967	0.0100198	0.7923	0.000122
RABEPK	-1.04728	7.24e-06	-0.814707	0.000115
RAET1E	-1.6892	0.00792373	-1.47657	3.88e-05
RAMP2	4.12455	2.15e-08	1.17061	0.000597
RANBP17	-2.62572	0.0190838	2.54758	1.15e-06
RAP1GAP	-4.76557	2.2e-07	-0.506693	0.00161
RAPGEF2	2.00757	1.41e-11	0.774953	4.26e-05
RAPGEF5	-6.46389	3.57e-16	-1.69611	1.8e-05
RASA3	4.55399	6.12e-72	1.63764	5.01e-06
RASEF	-4.87496	2e-09	-1.78334	0.000302
RASSF5	-1.46273	0.00338563	-0.628827	0.00366
RASSF6	-3.54021	2.74e-05	-2.45413	2.41e-06
RASSF8	1.85284	2.44e-11	1.51459	1.74e-05
RASSF9	-3.43615	0.000428658	-2.13613	3.02e-05
RAVER2	-1.63105	1.53e-06	-2.26749	2.62e-06
RBBP8	-0.926855	1.68e-05	-0.646367	0.000163
RBM28	-1.03509	2.54e-05	-0.510393	0.00114
RBM41	-1.34606	0.00304764	-0.528913	0.000778
RBM47	-3.09444	1.02e-07	-1.69581	3.61e-05
RBMS3	2.9074	1.09e-14	0.896347	4.37e-05
RBP1	-3.52514	1.16e-17	-0.69449	0.000205
RBPJ	0.990232	6.74e-05	0.997233	1.36e-05
RCC2	-0.774855	1.79e-07	-0.655967	0.000159
RCN1	0.659857	0.000737739	0.5149	0.000393
RCN3	6.90334	1.79e-37	2.2809	2.35e-06
RDH10	-1.08696	0.00039023	-0.575167	0.000189
RDH13	-1.34432	5.24e-05	-0.67902	0.00044
RECK	2.07189	1.59e-06	2.00981	5.73e-06
REEP2	2.46687	1.62e-08	0.95057	7.88e-05
REPS2	1.91625	6.63e-05	2.18084	1e-06
RERG	4.96548	2.71e-07	1.11279	0.000187
RFX8	3.12481	1.71e-05	1.40171	0.000101
RGL1	3.65279	1.88e-17	2.03991	1.8e-06
RGS14	-1.11234	0.00195235	-0.649853	0.000362
RGS4	10.3072	1.58e-162	5.34556	2.88e-07
RGS5	4.16363	8.85e-19	3.07855	8.96e-07
RHBDF1	1.25525	5.22e-07	1.02833	9.16e-06
RHOB	1.56028	5.09e-17	1.48173	2.25e-05
RHOBTB1	1.80992	0.0234054	1.02741	3.14e-05
RHOBTB2	1.37988	1.16e-08	-0.751693	0.000169
RHOD	-1.93742	6.95e-23	-1.97817	1.04e-06
RHOQ	0.960627	0.00201725	0.9211	3.52e-05
RIMS2	-6.43167	5.78e-16	-1.37406	0.00047
RIMS3	-1.43722	0.0393398	-0.704273	0.000166
RIPK2	-0.904549	0.000295651	1.17863	2.38e-05
RIPK4	-2.3816	2.48e-19	-1.38852	3.6e-05
RNASE7	-3.41646	6.16e-09	-2.2754	2.34e-05
RND3	-1.39822	0.048246	0.779233	8.64e-05
RNF128	-3.11712	0.000331642	-1.38488	3.14e-05
RNF130	-2.25709	1.03e-13	-0.626993	0.000244
RNF150	8.60765	6.37e-33	3.56953	9.37e-07
RNF168	1.10303	1.63e-05	0.922467	5.69e-05
RNF182	1.73444	7.88e-05	-0.7645	0.00116
RNF19B	-1.51554	5.93e-10	-0.729357	0.00014
RNF213	1.46721	2.08e-09	0.566343	0.00121
RNF215	1.11862	0.0469873	0.510363	0.00132
RNF24	1.29421	1.44e-06	0.821333	4.2e-05
RNF43	-5.7714	3.7e-27	-2.27586	3e-06
RNF44	-1.34153	1.27e-08	-0.76136	0.000205
ROR1	0.961524	0.00737315	2.478	2.72e-07
RPF2	-1.22358	2.55e-05	-0.624	0.000148
RPL22	-0.506494	0.0254091	0.557683	0.0854
RPL7L1	-0.602652	0.0209369	-0.519533	0.000344
RPP40	-1.41348	0.00103781	-1.04308	0.000171
RPS23	-0.868322	1.72e-06	0.616133	0.000509
RPS24	-0.616799	0.00183994	-0.604767	0.00315
RPS27L	0.897406	0.0171245	1.47539	4.13e-06
RPS6KA1	-0.837487	5.25e-07	-1.67884	8.27e-06
RPS6KA2	4.40286	2.71e-149	2.57864	2.6e-07
RPS6KA4	-0.633987	0.000378307	-1.13283	2.15e-05
RPUSD1	-0.68526	0.00122779	-0.569917	0.000351
RRAS	1.35188	7.37e-12	0.8627	2.87e-05
RRBP1	0.517137	0.0100047	0.7269	6.48e-05
RRP12	-1.17036	1.74e-08	-0.713653	0.000109
RRP15	-1.08038	0.0011648	-1.08097	0.000177
RRP9	-1.4733	4.93e-12	-0.715927	9.59e-05
RRS1	-1.53849	9.48e-14	-0.857233	0.000114
RSL1D1	-1.13511	2.51e-11	-0.562967	0.0012
RTKN	-2.39825	5.36e-33	-1.75205	6.71e-06
RTN4R	-3.0827	6.92e-06	-0.548997	0.00162
RUNX1T1	7.04818	4.43e-18	2.53333	4.49e-07
S100A14	-10.9415	5.89e-120	-4.40046	2.4e-07
S100A2	-2.98338	8.74e-89	-4.34229	1.52e-07
S100A6	0.870848	6.21e-10	0.88188	0.000109
S100A7	-6.16948	2.97e-14	-0.9904	0.00843
S100A8	-4.6318	6.18e-07	-3.08306	2.7e-06
S100A9	-8.09005	9.61e-30	-0.949887	0.00662
S100P	-5.17436	5.99e-11	-0.632617	0.000653
SAA1	-7.09136	8.17e-103	-2.23415	0.00234
SAA2	-7.3611	6.2e-23	-0.81956	0.0101
SALL1	8.51105	1.02e-42	1.08922	0.00162
SAMD12	-4.98043	7.13e-17	-1.21242	7.93e-05
SAMD5	-2.27071	0.0322089	-0.818277	6.75e-05
SAMD9	-0.654312	0.0288949	-0.500453	0.000407
SARM1	2.24965	0.0499026	0.94158	0.00011
SASS6	-1.00727	0.0140704	-0.77485	0.000121
SATB1	1.86591	0.0380955	2.2092	3.49e-05
SATB2	4.56456	2.36e-13	3.29277	8.13e-06
SAV1	-1.08839	8.03e-06	-0.682933	0.000671
SBF2	1.04029	1.74e-05	1.09682	1.03e-05
SBSN	-3.21994	3.51e-11	-0.671667	0.00164
SCARB1	-0.573353	0.00193832	-0.9375	2.07e-05
SCARB2	1.08389	6.86e-10	0.912967	6.14e-05
SCARF2	7.94019	7.53e-59	0.620947	0.000413
SCD5	-2.27261	1.61e-18	0.77751	4.23e-05
SCEL	-6.42199	7.47e-16	-1.51845	0.000165
SCG2	3.7783	7.36e-07	0.91322	0.00288
SCML2	2.28574	0.0356117	0.652667	0.000497
SCN8A	2.38687	0.0110506	1.81661	1.98e-05
SCN9A	1.66098	0.000663308	2.15394	3.76e-05
SCNN1G	-2.8071	0.0108748	-0.824197	0.00126
SCUBE3	2.5022	0.0190728	0.852533	0.000317
SDC2	9.26107	4.75e-67	4.25389	1.71e-07
SDC3	5.86164	6.34e-41	1.36793	3.71e-06
SDF2L1	0.743727	0.00482271	-0.67227	0.00048
SDR42E1	-1.21141	0.00145885	-1.54854	9.56e-05
SEC11C	-1.62471	3.43e-06	-2.43706	6.72e-06
SEC22B	0.990975	1.74e-05	0.837533	0.000237
SEC23A	1.12026	7.6e-10	0.615333	0.000169
SEC24D	2.25672	4.18e-32	0.991267	6.57e-05
SEC31A	0.979297	3.03e-09	0.673467	9.84e-05
SEC31B	2.10629	0.00356338	1.00222	0.000226
SECISBP2L	1.06462	0.00126868	0.642187	0.000182
SECTM1	1.60098	2.74e-11	0.543373	0.00145
SEL1L	0.643942	0.00537984	0.5376	0.000393
SEL1L3	-3.6272	1.52e-10	-1.53759	3.67e-06
SEMA3A	-4.94984	1.52e-23	-1.52992	9.9e-06
SEMA3D	1.19151	0.0150495	3.17692	5.56e-06
SEMA3F	1.47627	6.06e-19	-0.576967	0.000175
SEMA4A	-6.77747	2.43e-18	-1.4879	4.3e-05
SEMA4B	0.776149	5.14e-05	-1.29983	1.07e-05
SEMA4D	-2.60179	0.015688	-1.29858	2.81e-05
SEMA5A	3.55201	1.19e-21	3.61082	1.38e-07
SERINC1	0.648983	0.00824503	1.0235	2.33e-05
SERINC2	-1.66074	2.17e-28	-1.01177	1.07e-05
SERPINA3	-1.88013	9.72e-08	-0.987997	9.21e-05
SERPINB1	-3.06894	1.39e-32	-0.866103	0.000494
SERPINB13	-6.12806	5.32e-14	-5.30493	1.05e-06
SERPINB2	-10.622	1.36e-81	-6.90708	2.08e-07
SERPINB3	-2.69683	0.0155835	-3.53576	1.98e-05
SERPINB5	-1.76761	6.78e-23	-1.5054	3.18e-06
SERPINB7	-4.28074	1.66e-39	-3.48885	2.26e-07
SERPINB8	-0.632934	0.00430661	-1.36993	4.26e-06
SERPINB9	-3.22314	4.11e-07	-0.692603	0.00392
SERPINE1	2.20356	4.9e-50	1.30123	1.69e-05
SERPINF1	2.21147	2.17e-13	3.75672	4.35e-07
SERPING1	2.2866	3.36e-14	1.89604	2.47e-06
SERTAD4	-3.47059	1.57e-11	-0.957217	0.00036
SESTD1	1.76788	1.26e-12	0.980513	0.000148
SET	-0.857041	2.05e-06	-0.518867	0.0108
SETD6	-1.61081	0.00027039	-0.610417	0.000765
SEZ6L2	2.11132	0.000949163	1.9161	1.3e-06
SFN	-3.01898	5.81e-108	-1.74697	3.59e-06
SFRP1	-2.1007	2.17e-10	-2.50477	3.59e-06
SFXN4	-1.89108	3.87e-10	-1.08499	5.27e-05
SFXN5	1.29933	1.7e-06	-0.57592	0.000229
SGCB	0.764069	0.00396961	0.943433	6.56e-05
SGK3	-2.14984	4.94e-07	-1.4631	2.24e-05
SGPP2	-5.26973	1.74e-09	-2.92763	1.02e-06
SGSH	1.35984	1.37e-07	0.972937	2.2e-05
SGSM2	0.763636	0.00970816	0.68326	6.23e-05
SH2B3	0.66481	0.000880226	0.5294	0.00027
SH2D2A	-2.47538	7.5e-05	-1.41433	3.34e-05
SH2D3A	-3.15032	7.4e-37	-1.84112	1.72e-06
SH2D5	-2.24155	8.19e-11	-0.82101	0.000652
SH3BGRL	1.3305	6.17e-06	1.10093	2.09e-05
SH3BGRL2	-2.85555	7.55e-10	-1.6617	4.67e-05
SH3BP4	0.990529	1.38e-07	0.73204	0.000477
SH3PXD2A	-1.02648	6.54e-05	-0.934097	1.65e-05
SH3PXD2B	0.619517	0.00858205	1.02567	1.24e-05
SH3RF2	-0.860689	0.000827969	-2.74599	1.16e-06
SH3RF3	6.29854	3.66e-106	0.976213	0.00201
SH3TC2	-1.48132	6.78e-05	-2.2427	1.82e-06
SHISA4	1.08126	0.000952971	0.985057	1.66e-05
SHROOM3	-1.24158	5.42e-09	-2.03158	6.87e-06
SHTN1	-1.54821	1.24e-07	-1.44579	8.49e-06
SIAE	1.68835	0.000126231	1.10238	2.15e-05
SIDT2	1.10118	0.000288737	1.73681	2.38e-06
SIMC1	-1.09357	0.00207788	-0.584737	0.000638
SIRPB2	-3.09101	0.00102407	-0.836347	0.000897
SIX1	3.51806	4.59e-09	2.49802	2.13e-06
SIX2	7.61374	5.96e-23	1.80898	3.52e-06
SIX3	3.313	0.00231721	0.889943	0.000135
SKA1	-0.651406	0.0133351	-0.590843	0.000839
SKAP2	1.06961	3.9e-06	0.794403	0.000342
SLAMF7	-2.30239	0.045948	-1.7351	1.2e-05
SLC12A2	-1.54853	2.04e-06	-0.58369	0.000758
SLC12A8	-2.14504	5.94e-05	-1.28599	2.06e-05
SLC16A3	1.6225	1.11e-24	0.592667	0.0011
SLC17A5	1.39966	4.86e-06	1.46208	1.14e-05
SLC18B1	-1.19606	0.00114302	-1.94278	2.48e-06
SLC1A3	-2.58363	1.97e-13	-2.46655	3.89e-06
SLC20A2	-0.728751	0.00314344	-1.01102	4.4e-05
SLC22A15	-3.40352	1.52e-05	-1.49339	3.97e-05
SLC22A18	1.47909	0.00169062	0.789973	0.000169
SLC22A23	-3.34435	4.23e-10	-0.66647	0.00221
SLC22A3	1.69906	0.0334803	-1.34898	0.000527
SLC25A13	-1.03218	1.81e-05	-1.47918	7.11e-06
SLC25A19	-1.28627	0.000303447	-1.25614	3.45e-05
SLC25A39	-1.42719	2.22e-20	-0.868933	9.25e-05
SLC25A4	-1.50742	6.43e-05	-1.49872	1.18e-05
SLC26A10	2.73298	4.25e-08	0.73648	0.00454
SLC26A11	1.46806	0.00209984	0.586243	0.00162
SLC27A2	-3.35811	5.6e-06	-1.20915	8.4e-05
SLC29A1	-0.658999	0.000245621	-1.21797	6.39e-06
SLC29A2	-2.25091	4.12e-07	-0.739407	0.0003
SLC29A4	2.37093	0.0230144	0.61345	0.00452
SLC2A10	3.32001	0.00226562	0.591293	0.00298
SLC2A12	-2.3292	0.000351903	0.72018	0.00136
SLC2A3	2.74518	1.36e-25	0.9247	6.32e-05
SLC2A9	-1.47079	5.91e-05	-3.62813	2.16e-07
SLC31A2	-0.920388	0.000930784	-1.5598	2.69e-06
SLC35E2B	0.939575	0.00132843	0.552617	0.000648
SLC35E4	1.57969	1.02e-06	0.54488	0.000342
SLC35F2	-0.83319	6.28e-05	-1.28814	1.74e-05
SLC35G1	-1.27562	0.029918	-0.760837	0.000207
SLC37A1	-5.43267	4.47e-14	-2.06478	9.32e-06
SLC38A1	-1.31528	2.41e-17	-1.32433	1.12e-05
SLC38A4	1.6654	0.0237909	2.42149	6.5e-07
SLC38A6	1.41706	0.00564029	0.965567	3.02e-05
SLC39A13	1.33116	2.23e-12	0.626533	0.000328
SLC39A8	-2.90437	2.26e-09	-1.98382	3.1e-06
SLC3A2	-2.68156	8.33e-66	-0.8369	4.17e-05
SLC41A2	-2.38152	0.00204218	-1.41489	2.98e-05
SLC43A1	2.32324	4.85e-07	0.696673	0.000188
SLC44A1	1.1969	2.87e-13	1.19187	2.44e-05
SLC44A3	-4.12134	1.06e-08	-1.59688	3.08e-05
SLC45A1	4.6744	1.05e-30	0.775893	0.000101
SLC46A1	-1.33912	0.013375	-1.78168	2.08e-05
SLC47A1	3.08566	9.12e-06	-0.799	0.000307
SLC4A3	-3.28086	1.45e-10	-1.17785	1.69e-05
SLC4A8	2.05398	0.0296738	1.22665	0.000169
SLC5A1	-5.47518	1.87e-10	-1.32479	7.21e-05
SLC5A3	1.29741	1.74e-05	1.0916	1.76e-05
SLC6A11	-5.36771	2.28e-17	-3.06179	4.09e-06
SLC6A20	-2.5195	0.0259072	-0.86474	0.000212
SLC7A1	-1.10534	1.3e-10	-0.7287	0.000131
SLC7A11	-1.59752	2.22e-09	-0.926767	5.98e-05
SLC7A2	4.5048	4.84e-08	2.14017	4.09e-06
SLC7A5	-3.20875	2.94e-83	-2.2366	3.94e-07
SLC7A8	0.77717	0.0100951	-4.15195	1.15e-07
SLC9A5	2.66845	0.0001376	1.53844	5.92e-06
SLC9A9	-2.99572	0.00575613	-0.677107	0.000142
SLCO1B3	3.98275	1.41e-05	-1.46086	6.78e-05
SLCO2A1	3.17937	3.55e-41	1.08713	3.37e-05
SLFN11	2.62261	6.82e-20	0.861843	0.00118
SLFN13	-1.62287	2.22e-06	-0.73696	0.000526
SLIT2	6.64026	5.69e-185	3.45705	1.23e-06
SLITRK5	6.58658	3.72e-15	1.66598	0.000101
SLPI	-7.64669	1.78e-25	-4.61655	1.38e-07
SMAD1	-1.20377	0.000236217	-0.545297	0.000282
SMARCA1	1.3979	6.97e-08	0.685133	9.84e-05
SMARCD3	2.68587	1.77e-08	0.847587	0.000163
SMIM14	1.71851	0.000604423	1.90128	2.93e-06
SMOC1	-2.78424	6.08e-08	0.71166	6.01e-05
SMOX	1.2248	7.8e-07	0.63129	0.000141
SMPD1	2.16119	3.75e-15	1.26903	1.89e-05
SMPD2	-1.17742	3.66e-05	-0.734557	0.000296
SMPDL3B	-4.3772	7.91e-24	-2.59237	1.08e-06
SMURF1	-0.810882	0.000767474	-0.616333	0.000151
SMYD2	-1.47977	6.82e-09	-1.05853	1.55e-05
SNAI2	-0.70859	0.00579437	-0.646667	0.000167
SNED1	3.13338	0.00193039	2.32836	1.37e-06
SNHG17	-1.20959	0.000365139	-0.771	0.000112
SNRPF	-1.1904	1.57e-05	-0.511547	0.000412
SNX10	-6.48947	4.33e-16	-3.02034	2.01e-06
SNX16	-1.60779	0.0104137	-0.506767	0.0145
SNX32	2.57149	0.0221852	0.86143	0.00108
SOCS3	-1.52123	0.000122878	0.54828	0.0011
SOCS5	2.33288	6.16e-27	0.854187	3.84e-05
SORCS2	0.879179	0.0376041	-0.594993	0.00468
SORD	-1.49914	2.89e-10	-1.67436	1.62e-06
SORT1	-2.06834	2.57e-23	1.5637	3.8e-06
SOWAHC	-0.726924	0.00773491	-0.737523	0.00122
SOX12	0.896543	0.000141064	0.512027	0.00113
SOX15	-4.37732	3.3e-105	-3.53468	1.47e-06
SOX9	-2.46021	2.14e-38	-0.5889	0.000182
SPAG1	-1.69841	3.95e-08	-2.54625	3.09e-06
SPARC	2.54562	5.37e-71	1.20777	8.57e-06
SPATA5L1	-0.843367	0.0185588	-0.784087	5.25e-05
SPC24	0.864076	0.0193193	-0.533537	0.00112
SPEG	0.760287	0.0019299	0.532263	0.00035
SPHK1	-0.78152	5.11e-05	-0.869033	3.88e-05
SPINT1	-4.3583	3.52e-103	-3.54803	5e-07
SPINT2	-5.85874	1.03e-27	-3.57592	2.73e-06
SPOCD1	2.78422	1.48e-25	0.90201	0.00065
SPRR1A	-5.48598	1.62e-10	-3.79949	4.52e-07
SPRR1B	-8.03437	2.24e-58	-4.13361	1.52e-07
SPRR2A	-6.08701	9.29e-14	-2.21767	0.000269
SPRR2D	-6.0605	1.44e-13	-1.21324	0.00024
SPRR2E	-3.99605	5.12e-05	-1.39525	0.00248
SPTBN2	-4.26102	1.02e-42	-1.73577	1.18e-05
SQSTM1	0.537319	0.00130219	0.6678	0.00012
SRGAP2	0.684857	0.00204218	0.5274	0.000551
SRPX	1.03752	3.6e-05	0.769267	5.94e-05
SRR	1.50676	4.05e-05	1.12127	2.55e-05
SRSF8	-0.758764	0.00935221	-1.2534	1.54e-05
SSBP1	-0.676973	0.00984833	-0.554967	0.000445
SSBP2	1.49327	4.73e-05	1.3221	6.07e-06
ST14	-7.39083	3.26e-25	-3.19341	1.09e-06
ST3GAL2	1.73884	2.7e-11	0.84109	7.68e-05
ST6GAL1	-3.31762	1.96e-16	-1.53817	1.19e-05
ST6GALNAC2	-3.34383	9.8e-14	-3.04661	3.33e-07
ST6GALNAC5	-2.91612	8.17e-07	-1.25903	8.77e-05
ST6GALNAC6	0.970424	3.89e-05	0.641667	0.000234
ST8SIA1	2.57349	0.022779	0.862917	0.00996
STAC2	3.28658	0.000221777	0.857343	0.003
STAP2	-2.262	6.98e-23	-1.34469	3.4e-05
STARD10	-1.02181	1.62e-05	-1.13027	1.83e-05
STARD13	1.66324	1.6e-08	1.17506	0.00026
STARD4	1.3686	0.000335688	1.03881	4.72e-05
STAT2	0.625951	0.0294269	1.06749	6.94e-05
STC1	3.11468	1.05e-52	2.43245	4.51e-06
STC2	-1.02681	5.08e-08	0.892997	0.000361
STEAP1	-1.63754	0.000154515	0.57528	0.00257
STK26	-1.63831	1.15e-07	-1.24084	2.86e-05
STOM	-0.53572	0.00681716	-0.764333	9.29e-05
STRADB	1.24747	0.000229837	0.613467	0.000149
STRBP	-3.13104	9.06e-18	-2.15042	2.55e-05
STS	0.742371	0.0379884	0.604377	0.00151
STX11	1.22	0.0221153	0.503577	0.00898
STX17	-0.760724	0.0185749	-0.576707	0.00253
STX1B	3.72214	2.79e-08	1.00808	0.000107
STX2	1.20725	2.71e-05	0.837567	5.59e-05
STX3	-0.842558	0.00247703	-0.59175	0.000216
STXBP1	2.39214	3.59e-39	0.664933	0.000183
STXBP2	-1.44995	8.79e-11	-1.616	1.03e-05
STXBP5	1.3787	1.63e-10	0.687667	0.000231
STYK1	-2.24811	0.00788557	-1.10262	0.000708
SUCLG2	0.721088	0.00595117	0.743867	0.000395
SULF1	4.41672	1.96e-23	4.80218	2.72e-07
SULF2	-1.71933	1.16e-12	-2.12367	1.09e-06
SULT1B1	3.57144	1.94e-05	3.01134	1.51e-06
SULT2B1	-4.96121	4.08e-22	-1.25306	0.000504
SUN2	0.969878	1.63e-07	0.501893	0.000575
SURF2	-0.967789	0.000292712	-0.760767	0.000256
SV2A	2.91037	1.02e-32	1.25813	4.44e-06
SYDE1	2.74974	2.42e-41	1.54657	1.01e-05
SYK	-4.24789	5.25e-06	-2.27781	4.12e-06
SYNC	2.63949	2.91e-06	1.62354	8.94e-06
SYNE1	2.70713	1.91e-09	0.86476	0.000163
SYNGR2	-2.94994	8.61e-46	-0.748653	0.00138
SYT11	4.34317	1.81e-29	3.20381	1.5e-06
SYTL4	1.39485	0.000917917	1.29315	1.39e-05
TACC1	1.92426	1.28e-24	1.51413	5.17e-06
TACSTD2	-4.52536	4.84e-114	-3.13469	1.64e-07
TAF1A	-1.51545	0.00741625	-1.3809	0.000101
TAF1D	-1.0158	0.0103732	-0.697133	0.00029
TAF4B	-2.39944	1.94e-10	-1.43633	6.78e-05
TAF5L	-0.637327	0.0127211	-0.5245	0.00126
TAGLN	2.42149	3.81e-41	2.19287	8.12e-07
TAGLN3	-1.66147	0.00050349	-1.69447	6.15e-06
TAP2	-2.86937	0.00636565	-1.24135	1.07e-05
TARS	-1.15976	4.21e-12	-0.535267	0.000278
TASP1	-1.89514	2.47e-05	-0.681873	0.000667
TBC1D14	-0.912269	0.00427904	-0.839753	4.08e-05
TBC1D30	-6.10275	7.02e-14	-2.31758	1.11e-05
TBC1D4	-4.95815	2.38e-42	-0.717913	0.00013
[truncated: 321 more rows]
