# Supplementary material for: DDR2 Coordinates EMT and Metabolic Reprogramming as a Shared Effector of FOXQ1 and SNAI1
Source: Cancer Res Commun. 2022 Nov 9;2(11):1388–403. doi: 10.1158/2767-9764.CRC-22-0013 (PMC9881645; doi:10.1158/2767-9764.CRC-22-0013)
Supplement: Extended Dataset 2 — Metabolomics analysis of comparison between HMLE_FOXQ1 and HMLE_FOXQ1_shDDR2 cell models [file crc-22-0013-s04.xlsx]

## Sheet: H.FOXQ1_Norm_metabolite_conc
Cell Model:	HMLE/FOXQ1 NT	HMLE/FOXQ1 NT	HMLE/FOXQ1 NT	HMLE/FOXQ1 NT	HMLE/FOXQ1 DDR2 sh3	HMLE/FOXQ1 DDR2 sh3	HMLE/FOXQ1 DDR2 sh3	HMLE/FOXQ1 DDR2 sh3	HMLE/FOXQ1 DDR2 sh6	HMLE/FOXQ1 DDR2 sh6	HMLE/FOXQ1 DDR2 sh6	HMLE/FOXQ1 DDR2 sh6
Replicate	H.FOXQ1_NT_1	H.FOXQ1_NT_2	H.FOXQ1_NT_3	H.FOXQ1_NT_4	DDR2_sh3_1	DDR2_sh3_2	DDR2_sh3_3	DDR2_sh3_4	DDR2_sh6_1	DDR2_sh6_2	DDR2_sh6_3	DDR2_sh6_4
GROUP	NT	NT	NT	NT	DDR2_sh3	DDR2_sh3	DDR2_sh3	DDR2_sh3	DDR2_sh6	DDR2_sh6	DDR2_sh6	DDR2_sh6
	Normalized concentratol (pmol/mg protein); BLQ = "below level of quantification"
L-Tryptophan	7.74	7.854	7.76	8.424	5.352	4.786	4.832	5.006	5.698	5.518	5.824	6.19
L-Kynurenine	0.058	0.04	0.046	0.052	0.02	0.02	0.032	0.028	0.026	0.018	0.018	0.03
Serotonin	0.0173	0.0186	0.0199	0.0198	0.012	0.0118	0.0139	0.0132	0.0101	0.0147	0.0106	0.0088
5-Hydroxyindoleacetic acid	0.0388	0.0357	0.0387	0.0419	0.0221	0.0182	0.0204	0.0218	0.0189	0.0222	0.0196	0.0208
Kynurenic acid	0.0024	0.0023	0.0028	0.003	0.0025	0.0026	0.0027	0.0027	0.0026	0.0027	0.0022	0.0024
Succinic acid	4.04	3.756	4.194	5.77	4.732	7.262	11.354	4.24	2.896	3.468	5.152	3.442
Fumaric acid	1.406	1.648	1.392	1.826	1.394	0.692	1.132	0.882	1.122	1.104	0.654	0.68
L-Malic acid	14.708	14.148	15.372	15.73	9.512	9.31	10.25	11.25	8.08	7.24	8.876	8.338
Succinyl-CoA	0.0179	0.0316	0.0143	0.0048	0.0119	0.0124	0.0066	0.0225	0.0257	0.0078	0.0213	0.0115
Acetyl-CoA	0.0379	0.0679	0.013	0.0602	0.0223	0.0619	0.0681	0.0448	0.078	0.0848	0.0778	0.0734
Oxoglutaric acid	1.501	1.449	1.5791	1.4548	1.0541	0.9489	1.0549	1.1539	1.0541	1.3181	1.4916	1.298
Fructose 6-phosphate	1.942	1.972	1.93	1.944	1.594	1.8	1.566	1.58	2.018	2.076	2.158	2.104
Fructose 1,6-bisphosphate	45.87	37.162	47.262	50.82	31.886	46.73	32.636	39.444	34.658	38.758	27.652	33.2
2-Phosphoglyceric acid	2.166	2.386	1.698	1.66	1.364	1.42	1.772	1.942	1.242	1.436	1.564	1.498
Phosphoenolpyruvic acid	BLQ	BLQ	BLQ	BLQ	BLQ	BLQ	BLQ	BLQ	BLQ	BLQ	BLQ	BLQ
L-Valine	13.294	12.036	13.536	12.79	10.314	10.994	9.714	9.788	9.932	10.59	10.718	10.374
L-Leucine	28.418	27.69	30.76	29.496	23.332	24.992	22.872	22.48	22.922	23.19	22.764	24.624
L-Histidine	28.342	30.95	26.906	26.138	16.888	22.72	19.272	18.704	19.62	20.09	19.686	20.76
L-Phenylalanine	22.036	21.15	19.53	21.382	16.28	17.054	16	16.034	16.184	17.01	16.736	17.188
L-Glutamine	132.788	143.22	128.724	137.162	74.416	86.692	71.364	72.154	103.74	101.074	95.826	95.028
L-Tyrosine	26.606	25.884	24.748	28.396	18.486	19.238	18.772	17.118	19.18	19.816	19.812	18.378
L-Isoleucine	24.948	22.69	22.434	25.456	20.482	21.19	19.82	18.916	19.738	19.444	19.354	19.762
L-Threonine	21.7	22.82	20.872	23.356	16.074	16.454	15.226	15.474	15.82	16.25	15.842	16.584
L-Glutamic acid	89.184	83.342	87.37	89.074	67.81	65.374	61.528	67.46	69.968	73.19	74.53	68.726
L-Arginine	4.158	3.574	3.698	4.124	2.278	2.646	2.666	2.622	2.546	2.65	2.598	3.066
L-Lysine	3.858	3.672	3.732	4.77	3.042	3.49	2.274	2.446	3.58	3.95	2.232	3.73
S-Adenosylmethionine	BLQ	BLQ	BLQ	BLQ	BLQ	BLQ	BLQ	BLQ	BLQ	BLQ	BLQ	BLQ
Dihydroxyacetone phosphate	7.912	7.04	7.906	7.08	6.16	5.992	4.552	5.072	5.206	6.65	4.336	5.684
Picolinic acid	0.07	0.0404	0.193	0.0505	0.1579	0.059	0.0933	0.0831	0.061	0.0504	0.0631	0.0413
NADPH	0.214	0.264	0.212	0.258	0.176	0.226	0.256	0.172	0.278	0.252	0.278	0.242
NADH	4.324	3.83	3.676	3.692	3.132	3.812	2.64	2.832	2.986	3.27	3.196	3.188
Dephospho-CoA	BLQ	BLQ	BLQ	BLQ	BLQ	BLQ	BLQ	BLQ	BLQ	BLQ	BLQ	BLQ
3-Hydroxy-3-methylglutaryl-CoA	0.0137	0.0199	0.0226	0.0071	0.0082	0.0118	0.0126	0.0148	0.0093	0.0086	0.0087	0.0106
Niacinamide	0.0684	0.0415	0.2034	0.0506	0.1669	0.0576	0.0933	0.0821	0.06	0.0508	0.0632	0.0433
AICAR	0.0402	0.0709	0.0702	0.0391	0.0816	0.0802	0.0292	0.0286	0.0494	0.0378	0.0318	0.0305
S-Adenosylhomocysteine	0.0412	0.0419	0.0597	0.0499	0.0402	0.0405	0.1899	0.094	0.3357	0.3376	0.476	0.0772
Deoxyribose 5-phosphate	0.0325	0.0319	0.027	0.024	0.0279	0.0329	0.0287	0.0327	0.0381	0.0379	0.032	0.0235
dUMP	BLQ	BLQ	BLQ	BLQ	BLQ	BLQ	BLQ	BLQ	BLQ	BLQ	BLQ	BLQ
Hypoxanthine	BLQ	BLQ	BLQ	BLQ	BLQ	BLQ	BLQ	BLQ	BLQ	BLQ	BLQ	BLQ
D-Ribose 5-phosphate	0.53	0.472	0.53	0.504	0.38	0.43	0.292	0.412	0.402	0.526	0.56	0.43
Glutathione	189.556	185.424	181.744	197.788	174.948	166.26	165.686	172.348	132.76	148.064	159.32	146.876
Gluconic acid	1.818	1.546	1.576	1.71	1.29	1.334	1.134	1.49	1.832	1.746	1.69	1.93
Uric acid	1.122	1.024	0.844	1.052	0.442	0.594	0.72	0.566	0.72	0.624	0.65	0.692
1-Methylhistidine	0.328	0.278	0.228	0.302	0.182	0.204	0.188	0.184	0.176	0.204	0.188	0.2
1-Methylnicotinamide	2.08	2.278	2.114	2.166	1.708	1.976	1.776	1.806	2.626	2.666	2.746	2.116
Gentisic acid	BLQ	BLQ	BLQ	BLQ	BLQ	BLQ	BLQ	BLQ	BLQ	BLQ	BLQ	BLQ
Deoxycytidine	0.0007	0.0006	0.0002	0.0015	BLQ	BLQ	BLQ	BLQ	0.0002	0.0001	0.0003	BLQ
2-Ketohexanoic acid	0.4622	0.5193	0.3692	0.3218	0.3991	0.5327	0.4972	0.3493	0.5574	0.4519	0.4333	0.361
5-Methoxytryptophan	BLQ	BLQ	BLQ	BLQ	BLQ	BLQ	BLQ	BLQ	BLQ	BLQ	BLQ	BLQ
L-Acetylcarnitine	1.202	1.316	1.072	1.358	0.968	1.126	1.126	1.086	1.228	1.508	1.386	1.476
N-Alpha-acetyllysine	0.039	0.028	0.0282	0.0395	0.0279	0.0338	0.0254	0.0379	0.0369	0.0394	0.0392	0.038
cis-Aconitic acid	0.24	0.272	0.306	0.226	0.248	0.272	0.166	0.224	0.29	0.332	0.296	0.246
Adenosine	0.148	0.126	0.052	0.21	0.034	0.102	0.064	0.08	0.094	0.098	0.116	0.08
ADP-ribose	0.034	0.032	0.114	0.05	0.048	0.03	0.03	0.03	0.028	0.042	0.026	0.038
ADP	6.596	7.352	7.754	8.546	5.082	5.208	5.774	5.536	5.698	5.406	6.702	7.064
Agmatine	0.0009	BLQ	BLQ	BLQ	0.0002	BLQ	0.0055	0.0029	0.0076	0.006	0.0116	0.0011
Aminoadipic acid	0.39	0.328	0.354	0.322	0.33	0.356	0.322	0.344	0.314	0.324	0.36	0.316
5-Aminolevulinic acid	0.0418	0.0327	0.0277	0.0114	0.0113	0.0189	0.0732	0.0245	0.0497	0.0521	0.0482	0.011
Adenosine monophosphate	0.312	0.186	0.316	0.324	0.14	0.098	0.184	0.156	0.154	0.186	0.724	0.194
Biotin	0.0036	0.0037	0.0036	0.0042	0.0027	0.0034	0.0034	0.0034	0.0022	0.0024	0.0024	0.0026
Butyrylcholine	0.0435	0.0365	0.011	0.0395	0.0146	0.0312	0.0196	0.0263	0.0764	0.1029	0.0966	0.0687
L-Carnitine	0.434	0.47	0.476	0.474	0.37	0.358	0.314	0.292	0.448	0.462	0.42	0.506
Chlorzoxazone	BLQ	BLQ	BLQ	BLQ	BLQ	BLQ	BLQ	BLQ	BLQ	BLQ	BLQ	BLQ
Citrulline	0.534	0.594	0.646	0.604	0.492	0.582	0.46	0.388	0.446	0.508	0.446	0.478
Cytidine monophosphate	0.076	0.034	0.074	0.062	0.094	0.074	0.064	0.046	0.158	0.122	0.142	0.16
Cytosine	BLQ	BLQ	BLQ	BLQ	BLQ	BLQ	BLQ	BLQ	BLQ	BLQ	BLQ	BLQ
Deoxyadenosine monophosphate	6.04	4.118	3.914	4.862	3.146	3.58	3.248	3.65	3.456	3.24	3.276	3.85
Deoxyinosine	BLQ	BLQ	BLQ	BLQ	BLQ	BLQ	BLQ	BLQ	BLQ	BLQ	BLQ	BLQ
Deoxyuridine	0.0009	0.0005	BLQ	0.0013	BLQ	BLQ	BLQ	BLQ	BLQ	BLQ	BLQ	BLQ
DL-2-Aminooctanoic acid	0.0052	0.0046	0.0046	0.0075	0.0053	0.0053	0.0048	0.0049	0.0031	0.006	0.0056	0.0038
D-Glyceraldehyde 3-phosphate	0.5217	0.5909	0.4923	0.1914	0.4806	0.5084	0.5349	0.7072	0.6723	0.6724	0.6178	0.8352
FAD	0.2944	0.3059	0.2548	0.1915	0.198	0.2915	0.29	0.2672	0.2523	0.2386	0.2622	0.2513
Flavone	BLQ	BLQ	BLQ	BLQ	BLQ	BLQ	BLQ	BLQ	BLQ	BLQ	BLQ	BLQ
Folic acid	0.102	0.086	0.074	0.172	0.072	0.126	0.198	0.112	0.14	0.09	0.074	0.1
Glucosamine	BLQ	BLQ	BLQ	BLQ	BLQ	BLQ	BLQ	BLQ	BLQ	BLQ	BLQ	BLQ
Glucuronic acid	BLQ	BLQ	BLQ	BLQ	BLQ	BLQ	BLQ	BLQ	BLQ	BLQ	BLQ	BLQ
Guanosine monophosphate	0.09	0.11	0.138	0.12	0.094	0.082	0.07	0.064	0.056	0.062	0.098	0.072
Guanidoacetic acid	0.0052	0.0046	0.0038	0.0053	0.0049	0.0088	0.0132	0.0075	0.0135	0.0097	0.0143	0.006
Guanine	0.0042	0.0007	BLQ	0.0018	BLQ	0.001	BLQ	BLQ	0.0018	0.0031	0.004	0.0016
Guanosine	0.0356	0.0353	0.0371	0.0634	0.0204	0.0248	0.0119	0.0345	0.0182	0.0459	0.0533	0.0403
L-Homoserine	BLQ	BLQ	BLQ	BLQ	BLQ	BLQ	BLQ	BLQ	BLQ	BLQ	BLQ	BLQ
Hydroxyisocaproic acid	0.0098	0.0123	0.0105	0.0172	0.0167	0.0097	0.0128	0.0119	0.021	0.0228	0.0192	0.0252
Imidazole	BLQ	BLQ	BLQ	BLQ	BLQ	BLQ	BLQ	BLQ	BLQ	BLQ	BLQ	BLQ
Imidazoleacetic acid	0.298	0.306	0.312	0.28	0.288	0.258	0.2	0.236	0.246	0.286	0.232	0.28
IMP	0.222	0.27	0.232	0.178	0.722	0.488	0.582	0.624	0.52	0.474	0.498	0.46
Indole	0.1194	0.2047	0.2572	0.3144	0.199	0.295	0.2525	0.2173	0.1642	0.2094	0.2663	0.2324
Indole-3-carboxylic acid	BLQ	BLQ	BLQ	BLQ	BLQ	BLQ	BLQ	BLQ	BLQ	BLQ	BLQ	BLQ
Indoleacrylic acid	BLQ	BLQ	BLQ	BLQ	BLQ	BLQ	BLQ	BLQ	BLQ	BLQ	BLQ	BLQ
Lipoic acid	BLQ	BLQ	BLQ	BLQ	BLQ	BLQ	BLQ	BLQ	BLQ	BLQ	BLQ	BLQ
L-Pipecolic acid	0.1215	0.0972	0.1089	0.1222	0.0842	0.0896	0.0811	0.0713	0.0794	0.0867	0.0681	0.0681
Methionine sulfoxide	0.246	0.34	0.306	0.368	0.19	0.24	0.232	0.124	0.206	0.296	0.206	0.2
N-Acetyl-L-aspartic acid	3.374	3.24	3.426	3.696	1.462	1.394	1.318	1.41	1.374	1.452	1.518	1.48
N-Acetyl-D-glucosamine	0.0274	0.0184	0.0149	0.0446	0.0142	0.0304	0.0947	0.0484	0.0675	0.0623	0.1079	0.0234
N-Acetyl-L-alanine	24.116	23.184	23.12	25.482	20.538	20.3	20.082	19.626	20.6	20.686	20.116	20.894
N-Acetylornithine	0.36	0.308	0.352	0.348	0.382	0.38	0.358	0.37	0.35	0.348	0.328	0.326
Nicotinic acid	BLQ	BLQ	BLQ	BLQ	BLQ	BLQ	BLQ	BLQ	BLQ	BLQ	BLQ	BLQ
N-Methyl-D-aspartic acid	63.254	62.486	64.018	66.44	50.346	48.196	49.146	50.576	53.426	54.61	55.772	53.314
Ornithine	0.126	0.112	0.134	0.144	0.142	0.23	0.136	0.192	0.148	0.176	0.198	0.224
Pantothenic acid	11.284	13.282	11.516	12.454	8.766	10.54	9.208	8.584	8.476	8.086	8.4	8.408
Perfluoroheptanoic acid	BLQ	BLQ	BLQ	BLQ	BLQ	BLQ	BLQ	BLQ	BLQ	BLQ	BLQ	BLQ
Phenyllactic acid	21.99	22.144	21.808	23.784	16.252	17.35	15.95	16.096	17.172	19.442	16.826	17.064
Phenylpropiolic acid	BLQ	BLQ	BLQ	BLQ	BLQ	BLQ	BLQ	BLQ	BLQ	BLQ	BLQ	BLQ
4-Hydroxybenzoic acid	0.002	BLQ	BLQ	0.0051	0.0088	0.0083	0.0249	0.001	BLQ	0.014	0.0232	0.0079
L-Proline	44.302	41.402	42.616	44.398	28.706	27.246	26.126	25.702	29.994	31.364	30.664	35.774
Purine	BLQ	BLQ	BLQ	BLQ	BLQ	BLQ	BLQ	BLQ	BLQ	BLQ	BLQ	BLQ
Pyridoxal 5'-phosphate	0.354	0.224	0.304	0.23	0.36	0.27	0.212	0.22	0.174	0.168	0.254	0.244
Pyridoxamine	0.0911	0.0737	0.0852	0.089	0.0645	0.0588	0.0584	0.0619	0.0708	0.0721	0.0705	0.0657
Pyridoxine	0.0333	0.0283	0.0295	0.03	0.2665	0.0305	0.0268	0.2592	0.0239	0.2557	0.2609	0.0288
Pyroglutamic acid	0.3175	0.2757	0.3178	0.2674	0.2243	0.1876	0.198	0.2159	0.2133	0.2378	0.2168	0.2096
Flavin Mononucleotide	0.0074	0.0052	0.0087	0.0065	0.0042	0.0073	0.0032	0.0069	0.0053	0.0042	0.0061	0.0052
Shikimic acid	BLQ	BLQ	BLQ	BLQ	BLQ	BLQ	BLQ	BLQ	BLQ	BLQ	BLQ	BLQ
Sorbitol	41.132	44.546	46.136	46.266	73.008	81.488	70.632	68	129.476	122.976	118.196	141.866
Taurine	66.626	74.84	69.45	69.822	62.766	69.02	61.752	59.778	68.184	64.59	67.326	68.37
Thiamine	0.104	0.116	0.094	0.138	0.092	0.132	0.13	0.108	0.136	0.136	0.124	0.12
Thymidine	0.0092	0.0196	0.0179	0.0253	0.0198	0.0137	0.0194	0.0118	0.0544	0.0321	0.0372	0.0215
Thymine	BLQ	BLQ	BLQ	BLQ	BLQ	BLQ	BLQ	BLQ	BLQ	BLQ	BLQ	BLQ
Uridine diphosphate-N-acetylglucosamine	5.646	5.168	5.096	5.368	4.96	5.176	4.986	4.728	5.27	4.91	5.058	5.592
Uridine 5'-monophosphate	0.408	0.288	0.508	0.534	0.14	0.302	0.206	0.344	0.272	0.176	0.388	0.35
Uracil	0.116	0.11	0.068	0.162	0.038	0.084	0.056	0.088	0.132	0.13	0.11	0.098
Uridine	0.0545	0.0448	0.0249	0.0752	0.015	0.0367	0.0207	0.0316	0.0435	0.0447	0.0536	0.0307
Xanthine	0.164	0.178	0.146	0.248	0.282	0.286	0.27	0.258	0.282	0.264	0.3	0.26
Xanthosine	0.0145	0.0139	0.0134	0.0146	0.0166	0.0215	0.0162	0.0163	0.0183	0.0233	0.0194	0.0181
Xanthylic acid	0.0821	0.0821	0.1159	0.0424	0.0945	0.0691	0.0857	0.12	0.0576	0.0965	0.1072	0.0583
Xanthurenic acid	BLQ	BLQ	BLQ	BLQ	BLQ	BLQ	BLQ	BLQ	BLQ	BLQ	BLQ	BLQ
Adenosine triphosphate	61	62.836	64.346	69.794	51.798	56.658	53.43	54.454	64.638	61.538	51.254	63.938
Cytidine triphosphate	6.096	6.066	6.606	6.7	5.084	4.638	4.984	5.466	5.968	6.364	5.932	6.206
Guanosine triphosphate	8.752	8.494	9.932	10.062	8.974	9.43	8.444	9.694	0.078	9.564	9.008	9.758
Uridine triphosphate	7.18	7.206	8.122	8.09	7.418	7.66	6.14	6.32	6.6	7.966	5.784	6.76
Deoxyadenosine triphosphate	0.126	0.17	0.156	0.222	0.144	0.156	0.104	0.094	0.126	0.15	0.112	0.154
dCTP	0.09	0.16	0.122	0.084	0.078	0.076	0.096	0.08	0.13	0.132	0.092	0.122
dGTP	BLQ	BLQ	BLQ	BLQ	BLQ	BLQ	BLQ	BLQ	BLQ	BLQ	BLQ	BLQ
Thymidine 5'-triphosphate	0.404	0.51	0.428	0.534	0.398	0.536	0.39	0.516	0.596	0.556	0.416	0.498
L-Cysteine	0.1039	0.4034	0.0365	0.4858	0.1414	0.1869	0.1194	0.1715	0.1619	0.2547	0.357	0.2922
L-Alanine	52.444	58.18	52.628	54.118	51.25	58.378	46.812	49.508	47.008	47.564	46.14	49.11
L-Asparagine	3.806	3.596	3.426	3.182	3.866	3.304	2.718	2.752	2.19	2.136	3.152	3.638
Glycine	9.154	14.53	7.852	9.78	9.644	11.39	8.454	17.828	9.462	10.164	11.328	7.914
L-Aspartic acid	5.222	4.358	4.504	4.57	2.028	2.356	1.994	2.094	2.124	1.734	1.972	2.282
Argininosuccinic acid	0.194	0.204	0.194	0.218	0.158	0.154	0.132	0.11	0.146	0.09	0.098	0.12
Sarcosine	17.99	15.24	17.586	16.504	16.716	17.548	15.276	15.616	14.388	14.824	14.386	14.7
Dimethylglycine	2.426	2.318	2.594	2.422	1.954	2.07	1.792	1.568	2.538	2.258	2.52	2.764
Betaine	2.26	2.394	2.304	2.676	1.6	1.694	1.688	1.84	1.772	1.898	1.764	2.004
Choline	7.294	6.624	7.12	7.396	7.198	6.484	5.322	5.78	8.678	8.118	7.798	10.156
L-Cystathionine	10.5757	6.5257	9.9198	8.0416	4.655	5.4939	11.6161	8.073	13.209	12.1064	17.6699	8.6591
Urea	5.948	6.76	5.194	5.956	6.458	7.89	6.528	6.05	6.898	6.574	6.634	6.586
Cytidine	0.0091	0.0106	0.0087	0.01	0.004	0.0057	0.0044	0.0055	0.0046	0.0057	0.0092	0.0061
CDP	0.288	0.42	0.532	0.478	0.182	0.212	0.212	0.23	0.266	0.278	0.352	0.256
GDP	0.99	0.892	1.162	1.154	0.624	0.732	1.03	0.918	0.738	0.854	0.77	0.916
UDP	0.74	0.82	0.996	0.85	0.604	0.47	0.664	0.588	0.522	0.526	0.662	0.436
dCMP	0.0141	0.0087	0.0144	0.0085	0.0084	0.0054	0.0069	0.0061	0.0073	0.0058	0.0068	0.0062
dCDP	BLQ	BLQ	BLQ	BLQ	BLQ	BLQ	BLQ	BLQ	BLQ	BLQ	BLQ	BLQ
dGMP	0.294	0.258	0.284	0.338	0.09	0.084	0.176	0.124	0.15	0.192	0.792	0.188
dGDP	6.312	6.762	7.448	7.62	5.368	4.954	5.682	5.428	5.084	5.354	6.444	6.042
dTMP	BLQ	BLQ	BLQ	BLQ	BLQ	BLQ	BLQ	BLQ	BLQ	BLQ	BLQ	BLQ
dTDP	BLQ	BLQ	BLQ	BLQ	BLQ	BLQ	BLQ	BLQ	BLQ	BLQ	BLQ	BLQ
Uridine diphosphate glucose	4.398	4.422	4.3	4.334	2.98	2.892	3.308	3.298	3.756	4.126	4.06	4.29
ADP-glucose	BLQ	BLQ	BLQ	BLQ	BLQ	BLQ	BLQ	BLQ	BLQ	BLQ	BLQ	BLQ
Maleic acid	BLQ	BLQ	BLQ	BLQ	BLQ	BLQ	BLQ	BLQ	BLQ	BLQ	BLQ	BLQ
2-Aminobenzoic acid	BLQ	BLQ	0.0004	0.0001	BLQ	0.0002	BLQ	BLQ	BLQ	BLQ	0.0001	BLQ
p-Aminobenzoic acid	BLQ	BLQ	BLQ	BLQ	BLQ	BLQ	BLQ	BLQ	BLQ	BLQ	BLQ	BLQ
2-Oxo-4-methylthiobutanoic acid	BLQ	BLQ	BLQ	BLQ	BLQ	BLQ	BLQ	BLQ	BLQ	BLQ	BLQ	BLQ
2-Pyrocatechuic acid	BLQ	BLQ	BLQ	BLQ	BLQ	BLQ	BLQ	BLQ	BLQ	BLQ	BLQ	BLQ
L-Dihydroorotic acid	0.0346	0.0144	0.0193	0.0216	0.0246	0.0159	0.0156	0.0148	0.0097	0.0141	0.0107	0.0138
4-Pyridoxic acid	0.0096	0.0092	0.0098	0.0109	0.0125	0.0096	0.0109	0.0105	0.0083	0.0081	0.0077	0.0091
2-Keto-D-gluconic acid	BLQ	BLQ	BLQ	BLQ	BLQ	BLQ	BLQ	BLQ	BLQ	BLQ	BLQ	BLQ
D-Erythrose 4-phosphate	0.3145	0.293	0.2399	0.1906	0.1421	0.2143	0.0854	0.1827	0.1947	0.1869	0.1497	0.1273
Inosine	0.0221	0.0219	0.0144	0.028	0.0271	0.0354	0.0163	0.0493	0.0345	0.0684	0.0587	0.0464
D-Sedoheptulose 7-phosphate	0.686	0.554	0.656	0.64	0.55	0.582	0.456	0.528	0.606	0.68	0.626	0.654
N-Acetyl-glucosamine 1-phosphate	0.088	0.086	0.25	0.072	0.062	0.12	0.11	0.078	0.048	0.082	0.066	0.074
Cyclic AMP	0.026	0.0237	0.0269	0.0263	0.0132	0.0136	0.0132	0.0139	0.0103	0.0137	0.0135	0.0138
Sucrose	0.0058	0.1729	0.0568	0.0063	BLQ	0.0219	BLQ	BLQ	0.0095	0.0231	0.0462	0.0174
Thiamine pyrophosphate	0.086	0.08	0.096	0.102	0.064	0.098	0.118	0.094	0.122	0.13	0.118	0.128
Adenosine phosphosulfate	BLQ	BLQ	BLQ	BLQ	BLQ	BLQ	BLQ	BLQ	BLQ	BLQ	BLQ	BLQ
Cholesterol sulfate	0.022	0.034	0.068	0.064	0.06	0.058	0.056	0.058	0.04	0.032	0.018	0.064
Citicoline	0.3357	0.1618	0.2729	0.2208	0.1794	0.1994	0.7693	0.5064	0.7105	0.6654	1.6874	0.4973
Taurodeoxycholic acid	BLQ	BLQ	BLQ	BLQ	BLQ	BLQ	BLQ	BLQ	BLQ	BLQ	BLQ	BLQ
Coenzyme A	0.345	0.2611	0.4008	0.1126	0.0957	0.1947	0.0726	0.1969	0.1874	0.0979	0.1194	0.0725
Propionyl-CoA	BLQ	BLQ	BLQ	BLQ	BLQ	BLQ	BLQ	BLQ	BLQ	BLQ	BLQ	BLQ
3-Hydroxybutyryl-CoA	0.0628	0.1135	0.0464	0.0285	0.0138	0.0483	0.0382	0.0585	0.0773	0.0631	0.0499	0.0526
L-2-Hydroxyglutaric acid	1.814	2.11	1.722	1.924	1.726	1.814	1.602	1.528	1.832	1.85	2.056	2.098
Ethanolamine	BLQ	BLQ	BLQ	BLQ	BLQ	BLQ	BLQ	BLQ	BLQ	BLQ	BLQ	BLQ
Gamma-Aminobutyric acid	0.71	0.674	0.654	0.886	0.81	0.776	0.742	0.686	0.578	0.614	0.628	0.622
Creatinine	1.052	1.116	1.054	1.078	0.954	0.896	0.992	0.952	0.792	0.824	0.758	0.91
Creatine	41.112	35.372	38.14	38.126	39.074	35.872	36.96	38.418	31.506	32.438	32.666	34.378
N-Acetylputrescine	0.0067	0.0059	0.0059	0.0058	0.0045	0.0044	0.0044	0.0048	0.0072	0.0084	0.0094	0.0063
4-Hydroxyproline	2.38	2.758	2.366	2.566	1.408	1.442	1.262	1.362	1.794	1.384	1.44	1.514
Adenine	0.158	0.106	0.208	0.172	0.116	0.104	0.142	0.082	0.094	0.064	0.092	0.1
L-Homocysteine	0.118	0.0713	0.0824	0.0868	0.0971	0.0675	0.1303	0.1057	0.0691	0.0581	0.064	0.0803
L-Histidinol	BLQ	BLQ	BLQ	BLQ	BLQ	BLQ	BLQ	BLQ	BLQ	BLQ	BLQ	BLQ
Phosphorylcholine	54.5	59.308	69.196	50.358	35.56	30.744	40.098	46.052	67.006	59.868	51.644	44.256
N-Acetylglutamine	0.194	0.17	0.144	0.172	0.128	0.1	0.092	0.128	0.104	0.104	0.122	0.116
N-Acetylglutamic acid	0.874	0.772	0.75	0.844	0.372	0.4	0.276	0.37	0.408	0.474	0.528	0.524
Asymmetric dimethylarginine	0.2441	0.164	0.2192	0.2118	0.1391	0.1792	0.2903	0.2242	0.3312	0.3278	0.4157	0.2321
L-Cystine	0.5706	0.437	0.2891	0.3036	0.7397	0.3379	0.6642	0.2046	0.4876	0.4497	0.5224	0.8065
Deoxyadenosine	BLQ	BLQ	BLQ	BLQ	BLQ	BLQ	BLQ	BLQ	BLQ	BLQ	BLQ	BLQ
AICA-riboside	0.0005	0.0004	0.0002	0.0006	0.0002	0.0004	0.0004	0.0004	0.0008	0.0008	0.0007	0.0002
7-Methylguanosine	BLQ	BLQ	BLQ	BLQ	BLQ	BLQ	BLQ	BLQ	BLQ	BLQ	BLQ	BLQ
beta-nicotinamide D-ribonucleotide	0.0199	0.0199	0.0223	0.0191	0.0165	0.0138	0.0143	0.0171	0.0128	0.0172	0.0203	0.0188
Riboflavin	0.0507	0.047	0.049	0.0475	0.0258	0.037	0.0388	0.0376	0.0362	0.0361	0.0278	0.0368
3,5-Diiodothyronine	BLQ	BLQ	BLQ	BLQ	BLQ	BLQ	BLQ	BLQ	BLQ	BLQ	BLQ	BLQ
Putrescine	0.9898	0.9717	0.7645	1.01	0.6996	0.883	1.242	1.0757	1.4682	1.4736	1.7867	1.1476
Spermidine	1.942	2.136	2.168	2.498	1.114	1.426	2.158	1.372	2.102	1.592	2.09	1.38
Spermine	3.078	3.55	2.698	3.61	1.696	2.738	2.408	2.664	2.57	3.186	2.324	2.734
Alpha-Hydroxyisobutyric acid	BLQ	BLQ	BLQ	BLQ	BLQ	BLQ	BLQ	BLQ	BLQ	BLQ	BLQ	BLQ
p-Hydroxyphenylacetic acid	BLQ	BLQ	BLQ	BLQ	BLQ	BLQ	BLQ	BLQ	BLQ	BLQ	BLQ	BLQ
Dimethylamine	BLQ	BLQ	BLQ	BLQ	BLQ	BLQ	BLQ	BLQ	BLQ	BLQ	BLQ	BLQ
Glycocholic acid	BLQ	BLQ	BLQ	BLQ	BLQ	BLQ	BLQ	BLQ	BLQ	BLQ	BLQ	BLQ
Glycoursodeoxycholic acid	BLQ	BLQ	BLQ	BLQ	BLQ	BLQ	BLQ	BLQ	BLQ	BLQ	BLQ	BLQ
Hippuric acid	0.0427	0.0369	0.0369	0.0494	0.0398	0.0414	0.0496	0.0411	0.0319	0.0361	0.0358	0.0343
Hyodeoxycholic acid	BLQ	BLQ	BLQ	BLQ	BLQ	BLQ	BLQ	BLQ	BLQ	BLQ	BLQ	BLQ
Taurochenodesoxycholic acid	BLQ	BLQ	BLQ	BLQ	BLQ	BLQ	BLQ	BLQ	BLQ	BLQ	BLQ	BLQ
Taurocholic acid	BLQ	BLQ	BLQ	BLQ	BLQ	BLQ	BLQ	BLQ	BLQ	BLQ	BLQ	BLQ
Taurolithocholic acid	BLQ	BLQ	BLQ	BLQ	BLQ	BLQ	BLQ	BLQ	BLQ	BLQ	BLQ	BLQ
Ursodeoxycholic acid	BLQ	BLQ	BLQ	BLQ	BLQ	BLQ	BLQ	BLQ	BLQ	BLQ	BLQ	BLQ
Thiamine monophosphate	BLQ	BLQ	BLQ	BLQ	BLQ	BLQ	BLQ	BLQ	BLQ	BLQ	BLQ	BLQ
Deoxyguanosine	0.0035	0.0029	0.0025	0.0054	0.0011	0.0005	0.0017	0.0007	0.0047	0.004	0.0047	0.0024
Malonyl-CoA	0.0844	0.1426	0.0567	0.0415	0.0235	0.0611	0.0424	0.072	0.0854	0.0657	0.0587	0.0545
D-Phenyllactic acid	BLQ	BLQ	BLQ	BLQ	BLQ	BLQ	BLQ	BLQ	BLQ	BLQ	BLQ	BLQ
(R)-2-Methylmalate	0.0123	0.016	0.0131	0.003	0.0062	0.0132	0.0097	0.0032	0.0081	0.0076	0.0052	0.0144
L-Homocysteic acid	BLQ	BLQ	BLQ	BLQ	BLQ	BLQ	BLQ	BLQ	BLQ	BLQ	BLQ	BLQ
Serine	5.508	4.614	5.514	4.644	6.18	6.888	5.388	5.98	7.844	8.102	7.326	7.068
CDP-Ethanolamine	1.28	1.252	1.228	1.26	1.338	1.33	1.304	1.286	1.652	1.494	1.524	1.61
p-Cresol sulfate	BLQ	BLQ	BLQ	BLQ	BLQ	BLQ	BLQ	BLQ	BLQ	BLQ	BLQ	BLQ
Lithocholic acid glycine conjugate	BLQ	BLQ	BLQ	BLQ	BLQ	BLQ	BLQ	BLQ	BLQ	BLQ	BLQ	BLQ
Dihydrothymine	BLQ	BLQ	BLQ	BLQ	BLQ	BLQ	BLQ	BLQ	BLQ	BLQ	BLQ	BLQ
Phenylacetylglutamine	BLQ	BLQ	BLQ	BLQ	BLQ	BLQ	BLQ	BLQ	BLQ	BLQ	BLQ	BLQ
Phenylacetylglycine	0.26	0.264	0.23	0.292	0.232	0.238	0.212	0.236	0.178	0.222	0.184	0.212
Lithocholic acid	BLQ	BLQ	BLQ	BLQ	BLQ	BLQ	BLQ	BLQ	BLQ	BLQ	BLQ	BLQ
Linoleyl carnitine	0.0003	0.0003	0.0005	0.0005	BLQ	BLQ	BLQ	BLQ	BLQ	BLQ	BLQ	BLQ
Valerylcarnitine	0.0573	0.0421	0.0597	0.046	0.03	0.0255	0.0312	0.0288	0.0418	0.0401	0.05	0.0326
Dodecanoylcarnitine	0.0023	0.0015	0.0016	0.0028	0.0017	0.0027	0.0012	0.0011	0.0021	0.0014	0.0014	0.0005
L-Palmitoylcarnitine	0.001	0.0007	0.0014	0.0012	0.0001	0.0006	0.0002	0.0005	0.0005	0.0007	0.0002	0.0003
Tetradecanoylcarnitine	0.0002	BLQ	BLQ	0.0003	BLQ	0.0004	BLQ	0	0.0001	0.0002	BLQ	BLQ
Propionylcarnitine	0.0198	0.0215	0.018	0.0196	0.0111	0.0115	0.0178	0.0153	0.0226	0.0259	0.0329	0.0169
L-Octanoylcarnitine	BLQ	BLQ	BLQ	BLQ	BLQ	BLQ	BLQ	BLQ	BLQ	BLQ	BLQ	BLQ
Decanoylcarnitine	0.0003	BLQ	0.0001	0	0.0003	0	BLQ	BLQ	0	BLQ	0.0005	BLQ
Malonylcarnitine	BLQ	BLQ	BLQ	BLQ	BLQ	BLQ	BLQ	BLQ	BLQ	BLQ	BLQ	BLQ
Stearoylcarnitine	BLQ	0.0001	0.0002	BLQ	BLQ	BLQ	BLQ	BLQ	BLQ	BLQ	BLQ	BLQ
6-Phosphogluconic acid	3.058	2.782	2.562	3.046	3.596	3.33	2.912	2.78	3.456	2.824	2.894	2.48
N(1)-(5-Phospho-D-ribosyl)glycinamide	BLQ	BLQ	BLQ	BLQ	BLQ	BLQ	BLQ	BLQ	BLQ	BLQ	BLQ	BLQ
Nicotinic acid adenine dinucleotide phosphate	BLQ	BLQ	BLQ	BLQ	BLQ	BLQ	BLQ	BLQ	BLQ	BLQ	BLQ	BLQ
Nicotinic acid mononucleotide	BLQ	BLQ	BLQ	BLQ	BLQ	BLQ	BLQ	BLQ	BLQ	BLQ	BLQ	BLQ
Nicotinate D-ribonucleoside
Pyruvic acid
L-Lactic acid

## Sheet: HMLE.FOXQ1results_ANOVA
	f.value	p.value	-log10(p)	FDR	Fisher's LSD	HMDB
N-Acetyl-L-aspartic acid	463.73	8.3635e-10	9.0776	1.3716e-07	1 - 2; 1 - 3	HMDB0000812
Sorbitol	218.94	2.3347e-08	7.6318	1.9144e-06	2 - 1; 3 - 1; 3 - 2	HMDB0000247
N-Methyl-D-aspartic acid	122.43	2.9747e-07	6.5266	1.6262e-05	1 - 2; 1 - 3; 3 - 2	HMDB0002393
L-Tryptophan	103.49	6.1561e-07	6.2107	1.9079e-05	1 - 2; 1 - 3; 3 - 2	HMDB0000929
L-Aspartic acid	102.75	6.3492e-07	6.1973	1.9079e-05	1 - 2; 1 - 3	HMDB0000191
Threonine	100.51	6.9801e-07	6.1561	1.9079e-05	1 - 2; 1 - 3	HMDB0000167
5-Hydroxyindoleacetic acid	95.238	8.8021e-07	6.0554	2.0622e-05	1 - 2; 1 - 3	HMDB0000763
Glutamine	83.771	1.5251e-06	5.8167	3.1264e-05	1 - 2; 1 - 3; 3 - 2	HMDB0000641
Cyclic AMP	76.691	2.2216e-06	5.6533	4.0483e-05	1 - 2; 1 - 3	HMDB0000058
L-Proline	69.914	3.2885e-06	5.483	5.1503e-05	1 - 2; 1 - 3; 3 - 2	HMDB0000162
L-Malic acid	69.105	3.4545e-06	5.4616	5.1503e-05	1 - 2; 1 - 3; 2 - 3	HMDB0000156
Tyrosine	64.708	4.5577e-06	5.3413	6.2289e-05	1 - 2; 1 - 3	HMDB0000158
CDP-ethanolamine	59.144	6.6457e-06	5.1775	7.7816e-05	2 - 1; 3 - 1; 3 - 2	HMDB0001564
4-Hydroxyproline	58.363	7.0254e-06	5.1533	7.7816e-05	1 - 2; 1 - 3	HMDB0000725
L-Glutamic acid	58.182	7.1173e-06	5.1477	7.7816e-05	1 - 2; 1 - 3; 3 - 2	HMDB0000148
IMP	55.08	8.9437e-06	5.0485	9.1673e-05	2 - 1; 3 - 1; 2 - 3	HMDB0011681
Phenylalanine	54.129	9.6154e-06	5.017	9.276e-05	1 - 2; 1 - 3	HMDB0000159
uridine diphosphate glucose	46.801	1.7535e-05	4.7561	0.00015976	1 - 2; 1 - 3; 3 - 2	HMDB0000286
N-Acetylglutamic acid	45.6	1.9508e-05	4.7098	0.00016838	1 - 2; 1 - 3; 3 - 2	HMDB0001138
Phenyllactic acid	42.694	2.5524e-05	4.593	0.0002093	1 - 2; 1 - 3; 3 - 2	HMDB0000779
N-Acetyl-L-alanine	39.967	3.3364e-05	4.4767	0.00026055	1 - 2; 1 - 3	HMDB0000766
Fructose 6-phosphateM106_Glucose 6-phosphateM051_Glucose 1-phosphate	37.437	4.3429e-05	4.3622	0.00032374	1 - 2; 3 - 1; 3 - 2	HMDB0000124
Leucine	34.233	6.2099e-05	4.2069	0.00044279	1 - 2; 1 - 3	HMDB0000687
Arginine	33.332	6.9042e-05	4.1609	0.00047179	1 - 2; 1 - 3	HMDB0000517
Pantothenic acid	30.517	9.7773e-05	4.0098	0.00064139	1 - 2; 1 - 3; 2 - 3	HMDB0000210
Betaine	30.207	0.00010176	3.9924	0.00064187	1 - 2; 1 - 3; 3 - 2	HMDB0000043
L-Valine	28.908	0.00012082	3.9179	0.00073388	1 - 2; 1 - 3	HMDB0000883
Biotin	27.05	0.00015631	3.806	0.00091551	1 - 2; 1 - 3; 2 - 3	HMDB0000030
Creatinine	25.76	0.00018859	3.7245	0.0010665	1 - 2; 1 - 3; 2 - 3	HMDB0000562
Pyridoxamine	25.27	0.00020297	3.6926	0.0010768	1 - 2; 1 - 3; 3 - 2	HMDB0001431
Glutathione	25.251	0.00020355	3.6913	0.0010768	1 - 2; 1 - 3; 2 - 3	HMDB0000125
Histidine	23.822	0.00025403	3.5951	0.0012682	1 - 2; 1 - 3	HMDB0000177
Pyroglutamic acid M128	23.794	0.00025519	3.5931	0.0012682	1 - 2; 1 - 3	HMDB0000267
N-Acetylputrescine	23.533	0.00026602	3.5751	0.0012831	1 - 2; 3 - 1; 3 - 2	HMDB0002064
Cytidine triphosphate	22.383	0.00032121	3.4932	0.0015051	1 - 2; 3 - 2	HMDB0000082
Carnitine	21.195	0.00039369	3.4049	0.0017935	1 - 2; 3 - 2	HMDB0000062
Isoleucine	20.867	0.00041713	3.3797	0.0018489	1 - 2; 1 - 3	HMDB0000172
Serine	20.337	0.00045865	3.3385	0.0019794	2 - 1; 3 - 1; 3 - 2	HMDB0000187
1-Methylhistidine	19.431	0.00054212	3.2659	0.0022797	1 - 2; 1 - 3	HMDB0000001
Uric acid	17.066	0.00086602	3.0625	0.0035507	1 - 2; 1 - 3	HMDB0000289
Serotonin	16.942	0.0008887	3.0512	0.0035548	1 - 2; 1 - 3	HMDB0000259
1-Methylnicotinamide	16.754	0.00092467	3.034	0.0036106	1 - 2; 3 - 1; 3 - 2	HMDB0000699
2'-Deoxyguanosine	15.625	0.0011821	2.9274	0.0045084	1 - 2; 3 - 2	HMDB0000085
Gluconic acid	15.324	0.0012651	2.8979	0.0046819	1 - 2; 3 - 2	HMDB0000625
Dimethylglycine	15.243	0.0012884	2.8899	0.0046819	1 - 2; 3 - 2	HMDB0000092
L-Pipecolic acid	15.16	0.0013132	2.8817	0.0046819	1 - 2; 1 - 3	HMDB0000716
Valeryl-L carnitine	14.586	0.0015005	2.8238	0.0052359	1 - 2; 1 - 3; 3 - 2	HMDB0013128
CDP	14.441	0.0015531	2.8088	0.0053063	1 - 2; 1 - 3; 3 - 2	HMDB0001546
L-Kynurenine	14.262	0.0016206	2.7903	0.0054241	1 - 2; 1 - 3	HMDB0000684
Argininosuccinic acid	14.108	0.0016819	2.7742	0.0054856	1 - 2; 1 - 3	HMDB0000052
N-Acetylglutamine	14.05	0.0017059	2.768	0.0054856	1 - 2; 1 - 3	HMDB0006029
2-ketoglutaric acid	13.092	0.0021656	2.6644	0.00683	1 - 2; 1 - 3; 3 - 2	HMDB0000208
Creatine	12.946	0.0022479	2.6482	0.0069558	1 - 3; 2 - 3	HMDB0000064
Xanthine	12.219	0.0027231	2.5649	0.0082701	2 - 1; 3 - 1	HMDB0000292
Cytidine	11.725	0.0031164	2.5063	0.0092926	1 - 2; 1 - 3	HMDB0000089
CMP	11.556	0.0032666	2.4859	0.0095666	3 - 1; 3 - 2	HMDB0000095
UDP	11.303	0.0035081	2.4549	0.010093	1 - 2; 1 - 3	HMDB0000295
Butyrylcholine	10.842	0.0040091	2.397	0.011336	3 - 1; 3 - 2	HMDB0013223
ADP	10.775	0.0040882	2.3885	0.011364	1 - 2; 1 - 3; 3 - 2	HMDB0001341
dGDP	10.578	0.0043345	2.3631	0.011848	1 - 2; 1 - 3	HMDB0000960
Hydroxyisocaproic acid	10.483	0.0044598	2.3507	0.011945	3 - 1; 3 - 2	HMDB0000746
Choline	10.441	0.004516	2.3452	0.011945	1 - 2; 3 - 1; 3 - 2	HMDB0000097
Xanthosine	10.128	0.0049676	2.3039	0.012932	2 - 1; 3 - 1	HMDB0000299
4-Pyridoxic acid	9.989	0.0051855	2.2852	0.013288	1 - 3; 2 - 3	HMDB0000017
N-Phenylacetylglycine	9.4287	0.0061924	2.2081	0.015624	1 - 2; 1 - 3; 2 - 3	HMDB0000821
Riboflavin	8.7705	0.0076996	2.1135	0.019132	1 - 2; 1 - 3	HMDB0000244
dCMP	8.3934	0.0087659	2.0572	0.021457	1 - 2; 1 - 3	HMDB0001202
L-Acetylcarnitine	8.2189	0.0093203	2.0306	0.02228	1 - 2; 3 - 1; 3 - 2	HMDB0000201
Phosphorylcholine	8.2027	0.009374	2.0281	0.02228	1 - 2; 3 - 2	HMDB0001565
dAMP	7.7056	0.011219	1.9501	0.026284	1 - 2; 1 - 3	HMDB0000905
Dihydroxyacetone phosphate	7.4304	0.012431	1.9055	0.028714	1 - 2; 1 - 3	HMDB0001473
S-Adenosylhomocysteine	7.2633	0.013246	1.8779	0.030171	3 - 1; 3 - 2	HMDB0000939
C3 Carnitine Propionyl-L-carnitine	7.1986	0.013579	1.8671	0.030506	1 - 2; 3 - 2	HMDB0000824
Sarcosine	6.7835	0.015976	1.7965	0.035406	1 - 3; 2 - 3	HMDB0000271
Putrescine	6.7362	0.01628	1.7883	0.0356	3 - 1; 3 - 2	HMDB0001414
D-Sedoheptulose 7-phosphate	6.5288	0.017704	1.7519	0.038203	1 - 2; 3 - 2	HMDB0001068
GMP	6.3884	0.018755	1.7269	0.039946	1 - 2; 1 - 3	HMDB0240586
Adenine	6.2195	0.020122	1.6963	0.042307	1 - 2; 1 - 3	HMDB0000034
Inosine	6.0512	0.021607	1.6654	0.044855	3 - 1; 3 - 2	HMDB0000195
Gamma-Aminobutyric acid	5.9326	0.022735	1.6433	0.046606	1 - 3; 2 - 3	HMDB0000112
Fumaric acid	5.8362	0.023705	1.6252	0.047611	1 - 2; 1 - 3	HMDB0000134
NAD	5.8264	0.023806	1.6233	0.047611	1 - 2; 1 - 3	HMDB0000902
Adenosine triphosphate	5.6912	0.025261	1.5976	0.049912	1 - 2; 3 - 2	HMDB0000538
Thymidine	5.5789	0.026552	1.5759	0.051355	3 - 1; 3 - 2	HMDB0000273
Guanidoacetic acid	5.5734	0.026617	1.5748	0.051355	2 - 1; 3 - 1	HMDB0000128
Citrulline	5.4524	0.028105	1.5512	0.053596	1 - 2; 1 - 3	HMDB0000904
D-Ribose 5-phosphate	5.3183	0.029874	1.5247	0.056314	1 - 2; 3 - 2	HMDB0001548
C160 Carnitine Palmitoyl-L carnitine	5.2315	0.031092	1.5073	0.057944	1 - 2; 1 - 3	HMDB0000222
Citicoline	5.159	0.032157	1.4927	0.059255	3 - 1; 3 - 2	HMDB0001413
Thiamine pyrophosphate	4.917	0.036045	1.4432	0.065682	3 - 1; 3 - 2	HMDB0001372
Hippurate	4.8847	0.036608	1.4364	0.065974	1 - 3; 2 - 3	HMDB0000714
Methionine sulfoxide	4.804	0.038058	1.4196	0.067842	1 - 2; 1 - 3	HMDB0002005
N-Acetylornithine	4.7536	0.038999	1.4089	0.068545	2 - 1; 2 - 3	HMDB0003357
Taurine	4.7281	0.039487	1.4035	0.068545	2020-01-02	HMDB0000251
L-2-Hydroxyglutaric acid	4.704	0.039954	1.3984	0.068545	1 - 2; 3 - 2	HMDB0000694
L-Dihydroorotic acid	4.6953	0.040124	1.3966	0.068545	1 - 3; 2 - 3	HMDB0003349
L-Alanine	4.6706	0.040614	1.3913	0.068667	2020-01-03	HMDB0000161
Uracil	4.5193	0.04377	1.3588	0.073248	1 - 2; 3 - 2	HMDB0000300
dGMP	4.4606	0.045074	1.3461	0.074669	1 - 2; 3 - 2	HMDB0001044
Asymmetric dimethylarginine	4.389	0.046732	1.3304	0.076641	3 - 1; 3 - 2	HMDB0001539
beta-nicotinamide D-ribonucleotide	4.184	0.051906	1.2848	0.083763	2020-01-02	HMDB0059645
2-Phosphoglyceric acidM305_3-Phosphoglyceric acid	4.1769	0.052097	1.2832	0.083763	2020-01-03	HMDB0000362
Ornithine	4.1385	0.053148	1.2745	0.084624	2 - 1; 3 - 1	HMDB0000214
D-Erythrose 4-phosphate	4.0502	0.055663	1.2544	0.087776	1 - 2; 1 - 3	HMDB0001321
Fructose 1,6-bisphosphate	3.9518	0.058639	1.2318	0.091589	2020-01-03	HMDB0001058
