# Supplementary material for: DDR2 Coordinates EMT and Metabolic Reprogramming as a Shared Effector of FOXQ1 and SNAI1
Source: Cancer Res Commun. 2022 Nov 9;2(11):1388–403. doi: 10.1158/2767-9764.CRC-22-0013 (PMC9881645; doi:10.1158/2767-9764.CRC-22-0013)
Supplement: Extended Dataset 3 — Metabolomics analysis of comparison between BT549_NT and BT549_shDDR2 cell models [file crc-22-0013-s05.xlsx]

## Sheet: BT549_norm_metabolite_conc,
Cell Model	BT549 NT	BT549 NT	BT549 NT	BT549 NT	BT549 NT	BT549 DDR2 sh3	BT549 DDR2 sh3	BT549 DDR2 sh3	BT549 DDR2 sh3	BT549 DDR2 sh3	BT549 DDR2 sh6	BT549 DDR2 sh6	BT549 DDR2 sh6	BT549 DDR2 sh6	BT549 DDR2 sh6
Replicate	BT549_NT1	BT549_NT2	BT549_NT3	BT549_NT4	BT549_NT5	BT549_DDR2sh3_1	BT549_DDR2sh3_2	BT549_DDR2sh3_3	BT549_DDR2sh3_4	BT549_DDR2sh3_5	BT549_DDR2sh6_1	BT549_DDR2sh6_2	BT549_DDR2sh6_3	BT549_DDR2sh6_4	BT549_DDR2sh6_5
GROUP	BT549_NT	BT549_NT	BT549_NT	BT549_NT	BT549_NT	DDR2_Sh3	DDR2_Sh3	DDR2_Sh3	DDR2_Sh3	DDR2_Sh3	DDR2_Sh6	DDR2_Sh6	DDR2_Sh6	DDR2_Sh6	DDR2_Sh6
	Normalized concentratol (pmol/mg protein); BLQ = "below level of quantification"
L-Tryptophan	0.49267	0.587466	0.613153	0.632034	0.664575	0.680301	0.951675	0.659614	0.659746	0.780095	0.451569	0.626802	0.591521	0.372097	0.672574
L-Kynurenine	0.3259	0.404373	0.359048	0.308486	0.259983	0.0947255	0.0839926	0.0901348	0.125424	0.0759142	0.207331	0.169832	0.171696	0.132259	0.0771407
Serotonin	BLQ	BLQ	BLQ	BLQ	BLQ	BLQ	BLQ	BLQ	BLQ	BLQ	BLQ	BLQ	BLQ	BLQ	BLQ
5-Hydroxyindoleacetic acid	BLQ	BLQ	BLQ	BLQ	BLQ	BLQ	BLQ	BLQ	BLQ	BLQ	BLQ	BLQ	BLQ	BLQ	BLQ
Kynurenic acid	0.00421536	0.00375326	0.00412699	0.00383946	0.00427838	0.0058127	0.00558749	0.00449737	0.00525622	0.00402942	0.00347361	0.00386233	0.00531704	0.00316409	0.00269543
Succinic acid	2.574	3.12663	4.37166	4.04325	3.08329	4.69322	3.91845	3.77404	3.12836	3.49753	2.05594	2.18056	2.17556	1.63014	2.3078
Fumaric acid	1.16845	1.50473	1.72243	1.65304	1.49658	1.97589	1.6447	1.30705	1.51941	1.44559	1.33137	1.33019	1.39295	1.09857	1.83418
L-Malic acid	4.49726	5.83223	5.41226	4.5601	4.54079	5.83853	5.25945	5.49054	4.63272	4.8772	6.50216	5.68977	5.89527	4.7841	5.05714
Succinyl-CoA	BLQ	BLQ	BLQ	BLQ	BLQ	BLQ	BLQ	BLQ	BLQ	BLQ	BLQ	BLQ	BLQ	BLQ	BLQ
Acetyl-CoA	0.0322534	0.0407814	0.0671556	0.0500507	0.0441594	0.0535764	0.0423119	0.0392233	0.036985	0.0424118	0.0566644	0.0441457	0.0461413	0.0399539	0.0246069
Oxoglutaric acid	0.918554	0.950716	0.826283	0.666885	0.706218	2.0732	1.30819	1.49275	1.02514	0.82732	1.36578	1.51878	1.25172	1.35537	0.872935
Fructose 6-phosphate	1.26372	1.46009	1.36349	1.14013	1.10646	1.38009	1.2215	1.52986	1.40926	1.38225	1.12651	1.08097	0.894505	0.585934	0.972958
Fructose 1,6-bisphosphate	6.84206	7.3727	7.2016	6.94647	6.40902	11.6555	10.2305	7.9491	10.4653	7.67523	4.95857	5.49555	5.09107	5.63714	5.03917
2-Phosphoglyceric acid	1.48065	1.91253	1.20862	1.03665	0.807188	2.98385	2.84421	2.19247	2.17499	1.61499	1.96042	1.98414	1.88755	1.81998	1.17059
Phosphoenolpyruvic acid	BLQ	BLQ	BLQ	BLQ	BLQ	BLQ	BLQ	BLQ	BLQ	BLQ	BLQ	BLQ	BLQ	BLQ	BLQ
L-Valine	2.35797	2.72193	2.83878	2.75851	2.32174	2.24758	2.29267	2.01632	2.45411	2.00504	2.27738	1.95986	2.31291	1.97945	1.95868
L-Leucine	20.5499	25.9171	26.3214	25.8632	23.1403	30.5059	25.944	26.6881	26.466	23.8284	29.8036	28.9366	28.3088	23.5231	27.9016
L-Histidine	1.5913	2.24869	1.93674	1.99947	1.72561	1.75673	1.52484	1.51411	1.84874	1.83419	1.71726	1.86275	1.92743	1.98452	1.41959
L-Phenylalanine	2.61089	3.3355	3.06577	2.98887	2.69253	2.88052	2.5342	2.40235	2.62086	2.32739	2.59435	2.6926	2.85791	1.70608	2.46696
L-Glutamine	63.2146	70.8745	75.3559	69.19	65.0457	69.1281	47.1872	53.1739	62.607	45.8322	26.3191	29.89	30.5021	30.9043	31.2798
L-Tyrosine	3.51192	4.49085	4.37756	4.07869	3.59384	4.21959	3.32005	3.61289	3.8171	3.08814	4.6872	4.52445	4.81857	2.77427	4.68235
L-Isoleucine	7.91434	9.92165	9.84582	9.27378	8.75357	8.31431	7.50165	7.01965	8.06557	6.35681	8.38008	7.90344	8.46739	4.89042	7.23402
L-Threonine	0.275579	0.35917	0.37762	0.342598	0.291215	0.340151	0.163659	0.245107	0.332229	0.209852	0.193219	0.214746	0.207254	0.459173	0.172379
L-Glutamic acid	32.0736	40.2969	39.1445	33.3354	31.7627	32.9989	24.0262	26.0473	24.9543	24.444	21.0479	22.2382	21.5318	28.8843	20.9833
L-Arginine	4.47882	5.38837	5.18527	4.67824	4.58357	6.05382	5.56946	5.24693	5.78184	5.14153	6.97544	6.72488	6.66403	7.27234	5.75795
L-Lysine	6.45741	8.48236	8.27167	7.52534	7.2704	7.75888	6.05972	6.18014	7.17746	6.26977	4.088	4.24195	4.33561	4.83979	4.27418
S-Adenosylmethionine	0.0362258	0.0355743	0.0593992	0.0345552	0.0748717	0.0523143	0.0515491	0.0843257	0.0380623	0.0543165	0.11528	0.0707359	0.0543889	0.0883414	0.0496729
Dihydroxyacetone phosphate	0.500574	0.4765	1.16735	0.561152	0.407872	0.740581	0.63445	0.517198	0.619871	0.37393	0.17368	0.573832	0.400994	0.394878	0.369659
Picolinic acid	0.0818044	0.104112	0.0703063	0.0891936	0.106389	0.176749	0.118779	0.109249	0.0980556	0.108955	0.0408149	0.0859645	0.100359	0.0827726	0.11616
NADPH	0.218672	0.283942	0.285942	0.248088	0.22818	0.314316	0.295596	0.198634	0.184874	0.215977	0.399465	0.364163	0.30573	0.235408	0.27211
NADH	3.29581	3.87162	3.8995	3.75329	3.55981	4.8937	3.6063	3.50841	3.59301	3.32187	3.82304	3.85718	3.69807	3.52061	3.25461
Dephospho-CoA	BLQ	BLQ	BLQ	BLQ	BLQ	BLQ	BLQ	BLQ	BLQ	BLQ	BLQ	BLQ	BLQ	BLQ	BLQ
3-Hydroxy-3-methylglutaryl-CoA	0.0119874	0.0140339	0.0193084	0.0163915	0.0136908	0.0260495	0.016402	0.0161156	0.0173999	0.0146671	0.0153056	0.0150079	0.0183881	0.0134157	0.0245156
Niacinamide	0.0823313	0.103786	0.0686849	0.0868309	0.105961	0.176319	0.115355	0.106813	0.0980556	0.107827	0.0415747	0.0841989	0.098033	0.0839116	0.118599
AICAR	0.00645477	0.00799607	0.00722224	0.00590686	0.00513406	0.00947255	0.00775039	0.00730823	0.00543747	0.00435177	0.00586171	0.00573832	0.00697862	0.0055688	0.00423568
S-Adenosylhomocysteine	0.0111971	0.0120757	0.0112018	0.0122567	0.011409	0.0114101	0.00901208	0.00805779	0.00688746	0.00854236	0.00900967	0.00485551	0.00819711	0.0115173	0.0161726
Deoxyribose 5-phosphate	0.0143586	0.0125653	0.0119388	0.0153578	0.0148317	0.0264801	0.026856	0.0228616	0.0197561	0.0172459	0.0222528	0.0187599	0.017945	0.0141751	0.0156592
dUMP	BLQ	BLQ	BLQ	BLQ	BLQ	BLQ	BLQ	BLQ	BLQ	BLQ	BLQ	BLQ	BLQ	BLQ	BLQ
Hypoxanthine	BLQ	BLQ	BLQ	BLQ	BLQ	BLQ	BLQ	BLQ	BLQ	BLQ	BLQ	BLQ	BLQ	BLQ	BLQ
D-Ribose 5-phosphate	0.0770621	0.0992165	0.131179	0.081367	0.085425	0.131109	0.0818297	0.0845131	0.104037	0.0751083	0.0524298	0.0925857	0.0813065	0.0798616	0.0880507
Glutathione	BLQ	BLQ	BLQ	BLQ	BLQ	BLQ	BLQ	BLQ	BLQ	BLQ	BLQ	BLQ	BLQ	BLQ	BLQ
Gluconic acid	0.0989293	0.126468	0.144445	0.11799	0.123788	0.210118	0.192137	0.185704	0.229824	0.169558	0.0942216	0.110352	0.104569	0.152762	0.116802
Uric acid	0.637969	0.901108	0.816408	0.731122	0.687536	1.59182	1.07532	0.714332	0.846795	0.592808	0.947535	0.894517	0.912648	0.655979	0.885128
1-Methylhistidine	0.0496622	0.0621735	0.0586622	0.0456305	0.0433543	0.0426265	0.0310015	0.0335429	0.0487559	0.0285283	0.0381011	0.0374095	0.0406532	0.0753053	0.0342705
1-Methylnicotinamide	2.3826	2.74689	2.60472	2.53966	2.48531	2.09903	1.6703	1.71013	1.48588	1.56116	0.229692	0.642803	0.478534	0.530428	1.08318
Gentisic acid	BLQ	BLQ	BLQ	BLQ	BLQ	BLQ	BLQ	BLQ	BLQ	BLQ	BLQ	BLQ	BLQ	BLQ	BLQ
Deoxycytidine	0.00250287	0.00261096	0.0060431	0.00443015	0.00299487	0.0058127	0.00414556	0.0039352	0.00489372	0.00402942	0.00868402	0.00419339	0.0050955	0.00329065	0.00487745
2-Ketohexanoic acid	0.445248	0.628426	0.559207	0.530879	0.456646	0.49408	0.371117	0.400266	0.337123	0.344918	0.166299	0.212208	0.193518	0.274643	0.233219
5-Methoxytryptophan	BLQ	BLQ	BLQ	BLQ	BLQ	BLQ	BLQ	BLQ	BLQ	BLQ	BLQ	BLQ	BLQ	BLQ	BLQ
L-Acetylcarnitine	0.0421536	0.0554829	0.0530613	0.0443015	0.0399316	0.133477	0.118959	0.123678	0.130499	0.103153	0.191048	0.161114	0.172804	0.093657	0.133488
N-Alpha-acetyllysine	0.0674458	0.074902	0.0840138	0.0822531	0.073303	0.0654467	0.0591192	0.0554676	0.0795683	0.0522212	0.0778305	0.0712876	0.0784264	0.0901133	0.0546787
cis-Aconitic acid	0.134365	0.143603	0.135601	0.126998	0.116942	0.241119	0.187451	0.191138	0.181249	0.151506	0.123747	0.143458	0.115203	0.0961883	0.110384
Adenosine	0.119084	0.210182	0.255137	0.149001	0.11024	0.257912	0.223319	0.173711	0.218224	0.185675	0.422803	0.15041	0.15929	0.73179	0.185728
ADP-ribose	0.00760086	0.016944	0.00619936	0.00800632	0.01148	0.0126242	0.0105812	0.0205041	0.0154375	0.0183165	0.0119132	0.0130127	0.013066	0.0388761	0.0114908
ADP	2.7795	3.46931	2.60295	3.42893	3.23731	3.96986	3.42819	3.02073	3.56335	3.03979	2.26653	2.62418	2.51009	2.46799	2.39765
Agmatine	0.0101432	0.00815925	0.00840138	0.0106324	0.00827154	0.0103337	0.0136984	0.0106813	0.0115999	0.00902589	0.0158483	0.00783502	0.0131818	0.0111376	0.0142473
Aminoadipic acid	0.0325373	0.0342689	0.0372903	0.0330784	0.0280947	0.0170075	0.0126169	0.0123678	0.0179436	0.01096	0.0189963	0.0233947	0.0157296	0.0329065	0.0163009
5-Aminolevulinic acid	0.0433392	0.0447127	0.0719276	0.051242	0.0517684	0.0434876	0.032083	0.0423502	0.0467622	0.0459353	0.126027	0.0424857	0.126391	0.0729006	0.120139
Adenosine monophosphate	0.237114	0.225195	0.221089	0.209694	0.20251	0.292788	0.342459	0.194886	0.318998	0.232094	0.167167	0.189806	0.181666	0.164533	0.182262
Biotin	0.0245018	0.0274151	0.0275624	0.031454	0.0318026	0.0182992	0.0171229	0.0164904	0.0130499	0.0128941	0.0234468	0.023174	0.022819	0.0151876	0.0249006
Butyrylcholine	BLQ	BLQ	BLQ	BLQ	BLQ	BLQ	BLQ	BLQ	BLQ	BLQ	BLQ	BLQ	BLQ	BLQ	BLQ
L-Carnitine	0.0786428	0.0936682	0.0831294	0.0792996	0.0760126	0.114101	0.0926441	0.0890105	0.0913494	0.0759142	0.112784	0.126685	0.104569	0.0713818	0.095752
Chlorzoxazone	BLQ	BLQ	BLQ	BLQ	BLQ	BLQ	BLQ	BLQ	BLQ	BLQ	BLQ	BLQ	BLQ	BLQ	BLQ
Citrulline	0.046369	0.0701696	0.0579253	0.0707347	0.0464918	0.0572659	0.0466826	0.0419755	0.077212	0.0451295	0.0794588	0.0717291	0.072777	0.0949227	0.050058
Cytidine monophosphate	0.239749	0.342689	0.300681	0.283529	0.276669	0.340151	0.248733	0.266094	0.282748	0.261106	0.264863	0.264846	0.259206	0.215158	0.27211
Cytosine	0.00250287	0.00277415	0.00574831	0.0041348	0.00213919	0.00516684	0.00324435	0.00318564	0.00398747	0.00322353	0.00727286	0.00364163	0.00465241	0.00303753	0.00410732
Deoxyadenosine monophosphate	0.769303	0.939946	0.943313	0.824007	0.812893	1.14532	0.94807	0.910718	0.993244	0.902589	1.23096	1.28671	1.21849	0.95682	1.09357
Deoxyinosine	BLQ	BLQ	BLQ	BLQ	BLQ	BLQ	BLQ	BLQ	BLQ	BLQ	BLQ	BLQ	BLQ	BLQ	BLQ
Deoxyuridine	0.00368844	0.00293733	0.00648527	0.00738358	0.00270964	0.0073197	0.00378507	0.00505954	0.00761245	0.00419059	0.00900967	0.00364163	0.00454164	0.00329065	0.00693111
DL-2-Aminooctanoic acid	BLQ	BLQ	BLQ	BLQ	BLQ	BLQ	BLQ	BLQ	BLQ	BLQ	BLQ	BLQ	BLQ	BLQ	BLQ
D-Glyceraldehyde 3-phosphate	1.22364	2.69908	1.18931	2.46198	1.71848	2.77912	2.01456	1.82331	3.67355	2.82897	3.03235	1.69247	2.40884	2.55317	2.30395
FAD	0.0576978	0.0866513	0.0832768	0.0754602	0.0839989	0.102691	0.100034	0.0597775	0.0697808	0.0589906	0.141549	0.130547	0.0893928	0.0734069	0.0927998
Flavone	BLQ	BLQ	BLQ	BLQ	BLQ	BLQ	BLQ	BLQ	BLQ	BLQ	BLQ	BLQ	BLQ	BLQ	BLQ
Glucosamine	BLQ	BLQ	BLQ	BLQ	BLQ	BLQ	BLQ	BLQ	BLQ	BLQ	BLQ	BLQ	BLQ	BLQ	BLQ
Glucuronic acid	0.0216037	0.043244	0.0185715	0.0205264	0.0383628	0.0882669	0.0322632	0.0181769	0.0543747	0.0602801	0.0470022	0.0432581	0.0214897	0.0747991	0.0383778
Guanosine monophosphate	0.029771	0.0365535	0.0340477	0.0379516	0.0300913	0.0540366	0.0497467	0.0421628	0.0485747	0.0467412	0.0329993	0.0397269	0.0402101	0.0396144	0.0365808
Guanidoacetic acid	0.173884	0.130548	0.170975	0.10337	0.102681	0.254037	0.115355	0.138669	0.155874	0.138612	0.0846692	0.110352	0.104125	0.172126	0.156592
Guanine	0.00355671	0.00571148	0.0113492	0.00826961	0.00370793	0.00645856	0.0021629	0.0018739	0.00996869	0.00177294	0.00879257	0.011587	0.00974791	0.0105048	0.00590428
Guanosine	19.1298	19.1873	34.9409	21.8672	22.6583	16.3832	14.2968	15.797	15.6019	17.2266	39.4059	28.9079	28.9646	43.3632	22.4696
L-Homoserine	BLQ	BLQ	BLQ	BLQ	BLQ	BLQ	BLQ	BLQ	BLQ	BLQ	BLQ	BLQ	BLQ	BLQ	BLQ
Imidazole	BLQ	BLQ	BLQ	BLQ	BLQ	BLQ	BLQ	BLQ	BLQ	BLQ	BLQ	BLQ	BLQ	BLQ	BLQ
Imidazoleacetic acid	BLQ	BLQ	BLQ	BLQ	BLQ	BLQ	BLQ	BLQ	BLQ	BLQ	BLQ	BLQ	BLQ	BLQ	BLQ
IMP	97.8939	133.064	98.0514	109.351	102.775	110.704	108.642	160.181	173.191	146.394	98.3357	126.25	106.157	95.3783	151.483
Indole	0.103672	0.0778393	0.0784129	0.0487316	0.128779	0.0529602	0.0501071	0.0399142	0.0295436	0.03014	0.0197561	0.0237258	0.00764325	0.0760647	0.0883074
Indole-3-carboxylic acid	BLQ	BLQ	BLQ	BLQ	BLQ	BLQ	BLQ	BLQ	BLQ	BLQ	BLQ	BLQ	BLQ	BLQ	BLQ
Indoleacrylic acid	BLQ	BLQ	BLQ	BLQ	BLQ	BLQ	BLQ	BLQ	BLQ	BLQ	BLQ	BLQ	BLQ	BLQ	BLQ
Lipoic acid	BLQ	BLQ	BLQ	BLQ	BLQ	BLQ	BLQ	BLQ	BLQ	BLQ	BLQ	BLQ	BLQ	BLQ	BLQ
L-Pipecolic acid	BLQ	BLQ	BLQ	BLQ	BLQ	BLQ	BLQ	BLQ	BLQ	BLQ	BLQ	BLQ	BLQ	BLQ	BLQ
Methionine sulfoxide	0.0984023	0.0990533	0.131769	0.0986446	0.098688	0.107427	0.0654277	0.0708336	0.0935244	0.0739801	0.18942	0.0760328	0.142674	0.0863163	0.121679
N-Acetyl-L-aspartic acid	4.18375	5.03589	5.67756	5.59675	4.70337	9.53713	6.88162	6.68234	6.91283	7.00474	16.8014	15.7098	17.4045	9.84158	16.378
N-Acetyl-D-glucosamine	0.108414	0.074086	0.14356	0.116956	0.0998289	0.163401	0.113913	0.0921961	0.0956994	0.103314	0.423563	0.0960066	0.166933	0.125804	0.142601
N-Acetyl-L-alanine	7.95649	9.94776	9.4744	8.98139	8.07188	7.91819	7.34304	6.72357	7.71033	6.48575	8.27587	7.7026	8.18825	4.72841	7.19295
N-Acetylornithine	0.0391238	0.0509137	0.031542	0.0388376	0.0366515	0.0467169	0.0337052	0.0344798	0.0485747	0.0333636	0.0464595	0.0547348	0.0538351	0.0674584	0.0372226
Nicotinic acid	0.0013173	0.00179504	0.00235828	0.0020674	0.0011409	0.0241119	0.0196463	0.0185517	0.0233811	0.0167624	0.0261606	0.01567	0.0190527	0.0145548	0.0183546
N-Methyl-D-aspartic acid	14.0108	17.5	16.1041	14.3832	14.0103	13.7696	11.038	12.0754	10.8931	11.4597	9.35052	9.72646	9.41117	13.2183	9.57776
Ornithine	0.455786	0.515665	0.395012	0.596593	0.513406	0.568353	0.493862	0.408511	0.558247	0.641483	0.477621	0.401683	0.560505	0.536629	0.551922
Pantothenic acid	1.37263	1.71997	1.59184	1.66574	1.55733	0.9817	0.829111	0.772049	0.75037	0.854236	1.12458	1.33747	1.30046	0.787225	1.30921
Perfluoroheptanoic acid	BLQ	BLQ	BLQ	BLQ	BLQ	BLQ	BLQ	BLQ	BLQ	BLQ	BLQ	BLQ	BLQ	BLQ	BLQ
Phenyllactic acid	2.52131	2.98955	2.63833	3.00955	2.79806	2.50161	2.0908	2.15499	2.72598	2.5885	2.37074	2.22912	2.79809	2.05539	2.76217
Phenylpropiolic acid	BLQ	BLQ	BLQ	BLQ	BLQ	BLQ	BLQ	BLQ	BLQ	BLQ	BLQ	BLQ	BLQ	BLQ	BLQ
4-Hydroxybenzoic acid	#VALUE!	0.0177872	0.0325738	0.050356	0.0255277	0.00710441	0.0270362	0.0104939	0.00978744	0.0238541	0.00336506	0.00595903	0.00886174	0.0282237	#VALUE!
L-Proline	6.7999	6.94842	10.0404	7.39835	6.71136	6.20021	7.97028	5.94402	8.38095	6.52765	12.175	10.4371	11.9899	8.27473	8.86412
Purine	BLQ	BLQ	BLQ	BLQ	BLQ	BLQ	BLQ	BLQ	BLQ	BLQ	BLQ	BLQ	BLQ	BLQ	BLQ
Pyridoxal 5'-phosphate	0.532189	0.74086	0.477552	0.478456	0.433543	0.61141	0.486652	0.416007	0.583621	0.348142	0.455911	0.553969	0.571582	0.341722	0.495446
Pyridoxamine	0.079038	0.0946473	0.0884356	0.0974632	0.0969767	0.0775027	0.0901208	0.0899474	0.0833745	0.0902589	0.0499331	0.0662114	0.0576013	0.0329065	0.0487745
Pyridoxine	0.0804871	0.0879568	0.0854877	0.0862402	0.0865659	0.0811625	0.0715559	0.0627758	0.0560059	0.0607636	0.0753339	0.071398	0.0739955	0.04088	0.0738035
Pyroglutamic acid	BLQ	BLQ	BLQ	BLQ	BLQ	BLQ	BLQ	BLQ	BLQ	BLQ	BLQ	BLQ	BLQ	BLQ	BLQ
Flavin Mononucleotide	0.00605958	0.0107702	0.00840138	0.00590686	0.0112664	0.0527449	0.0488455	0.0472224	0.0496622	0.0481918	0.0614394	0.0562797	0.0537243	0.0525239	0.0451806
Shikimic acid	BLQ	BLQ	BLQ	BLQ	BLQ	BLQ	BLQ	BLQ	BLQ	BLQ	BLQ	BLQ	BLQ	BLQ	BLQ
Sorbitol	0.613862	0.694842	0.658697	0.487907	0.514832	1.07621	0.832175	0.720329	1.1319	0.699023	1.77653	0.631878	1.2052	0.45373	0.898092
Taurine	43.1837	47.7055	48.1944	43.8821	44.3469	31.1044	27.7716	26.7144	27.6115	23.1482	37.5736	41.2652	38.6948	23.7459	37.4434
Thiamine	0.047818	0.0481396	0.0617575	0.0505037	0.0464918	0.0357373	0.0317225	0.0217373	0.0306311	0.0138612	0.042226	0.0278088	0.0309053	0.0117704	0.0340138
Thymidine	BLQ	BLQ	BLQ	BLQ	BLQ	BLQ	BLQ	BLQ	BLQ	BLQ	BLQ	BLQ	BLQ	BLQ	BLQ
Thymine	0.0127778	0.0249673	0.0254989	0.0366226	0.0275243	0.0146394	0.0145996	0.0104939	0.0139562	0.0240153	0.00553606	0.0135733	0.0191635	0.0308815	0.0152741
Uridine diphosphate-N-acetylglucosamine	9.29751	9.55612	9.7456	7.97722	8.21735	11.6383	9.08778	9.71057	10.5451	7.4657	9.66097	8.87013	8.33225	7.609	6.28934
Uridine 5'-monophosphate	0.0691583	0.0824085	0.0502609	0.0769369	0.0577582	0.0818084	0.105982	0.0775796	0.141012	0.0704342	0.0682781	0.0809987	0.0542782	0.045816	0.0675141
Uracil	0.168614	0.257832	0.256463	0.159485	0.0998289	0.185145	0.241524	0.127425	0.155874	0.128941	0.597026	0.185392	0.135142	0.455629	0.128354
Uridine	0.405729	0.558093	0.560092	0.324877	0.171135	0.43057	0.627241	0.251103	0.329873	0.322353	1.39813	0.472308	0.385486	1.16945	0.356824
Xanthine	0.124353	0.154699	0.146508	0.130689	0.124073	0.165554	0.131576	0.136045	0.152612	0.110728	0.143503	0.133968	0.130046	0.0822663	0.112951
Xanthosine	0.0251604	0.0290469	0.0290363	0.0283529	0.0273816	0.284607	0.274328	0.252228	0.274773	0.238219	0.29124	0.273784	0.275268	0.160736	0.235658
Xanthylic acid	0.0148855	0.0225195	0.0132653	0.0236275	0.0250998	0.175242	0.178079	0.157033	0.207349	0.154568	0.135905	0.166522	0.155191	0.162254	0.149661
Xanthurenic acid	BLQ	BLQ	BLQ	BLQ	BLQ	BLQ	BLQ	BLQ	BLQ	BLQ	BLQ	BLQ	BLQ	BLQ	BLQ
Adenosine triphosphate	33.2645	31.9125	45.5738	43.2973	38.6709	51.845	48.2795	38.7336	34.2742	36.0778	44.8074	44.1233	45.1328	40.6826	39.9822
Cytidine triphosphate	4.23644	4.38968	5.61271	4.7373	4.56076	5.67061	4.68628	4.49362	4.1506	4.01652	3.78623	4.02124	3.70642	3.85006	3.9841
Guanosine triphosphate	6.82098	6.40338	8.00047	7.24181	6.87964	8.155	7.00419	6.51369	6.24946	5.92485	7.74397	7.45761	7.29543	7.46472	7.26226
Uridine triphosphate	7.90644	7.04307	8.70501	8.77465	8.07473	9.90312	8.31274	7.62679	6.90196	6.63725	6.69321	7.05593	6.98527	6.69521	6.45363
Deoxyadenosine triphosphate	0.0816726	0.0815925	0.12381	0.0974632	0.0941244	0.116254	0.0901208	0.11993	0.101499	0.0773648	0.102037	0.0794537	0.10191	0.0961883	0.0821465
dCTP	0.119479	0.147193	0.1272	0.0965772	0.0413577	0.217438	0.253239	0.218122	0.160949	0.278836	0.17596	0.129112	0.123732	0.128209	0.127584
dGTP	0.0789063	0.112598	0.0490817	0.172628	0.192099	0.127018	0.202051	0.0584658	0.122705	0.19309	0.0935703	0.0472308	0.050955	0.109984	0.139521
Thymidine 5'-triphosphate	0.129095	0.137075	0.224037	0.18902	0.242442	0.391819	0.382112	0.224869	0.199374	0.170847	0.158483	0.165529	0.161727	0.15947	0.195098
L-Cysteine	BLQ	BLQ	BLQ	BLQ	BLQ	BLQ	BLQ	BLQ	BLQ	BLQ	BLQ	BLQ	BLQ	BLQ	BLQ
L-Alanine	2.47916	3.27676	8.35716	0.945098	1.20936	26.7169	23.1646	18.3605	30.9464	17.233	27.2917	28.4775	28.0939	15.0914	23.997
L-Asparagine	23.7615	25.8094	25.0273	22.1123	22.858	7.21636	3.72019	3.52294	3.7446	4.44847	0.803272	3.48051	1.8942	3.32609	2.79555
Glycine	2396.97	2749.4	2711.54	2382.99	2474.85	3910.41	3315.02	3317.83	3351.98	2930.67	1794.73	2004.75	1957.31	2666.74	2365.03
L-Aspartic acid	1.05647	1.15861	1.20272	0.865356	0.715916	0.977395	0.576773	0.389772	0.340748	0.928377	0.887941	0.503207	0.529489	0.901133	0.305482
Argininosuccinic acid	0.0179153	0.0252937	0.0194558	0.0249565	0.0165431	0.0271259	0.0228907	0.0185517	0.0284561	0.0203083	0.0277889	0.0265949	0.0300191	0.0442972	0.0231037
Sarcosine	0.848868	1.00702	1.03042	0.965625	0.870936	1.33886	1.18491	1.21298	1.46141	1.01171	1.39758	1.34961	1.39284	1.69405	1.20974
Dimethylglycine	0.183763	0.239556	0.270318	0.251632	0.220194	0.480086	0.39545	0.391646	0.436629	0.370062	0.293737	0.301593	0.284462	0.243129	0.269158
Betaine	0.508478	0.52872	0.621997	0.599547	0.496292	0.602799	0.508281	0.475972	0.456747	0.931601	0.612223	0.556176	0.547212	0.361972	0.467208
Choline	0.650746	0.649477	0.925625	0.871262	0.627496	1.62756	1.27251	1.18056	1.34487	1.4248	1.0182	1.05497	1.19633	0.759381	0.901044
L-Cystathionine	20.237	25.621	26.4038	21.8598	21.1613	31.9571	17.6195	19.2201	27.6981	18.0508	85.5437	16.8628	54.4104	37.1301	39.0909
Urea	15.4546	9.48432	8.70795	9.35647	9.96293	8.36598	9.79793	12.2366	8.55495	7.03052	8.48429	7.83943	8.6269	3.90069	8.08373
Cytidine	0.0441296	0.0518929	0.0554196	0.0440061	0.0352253	0.0484392	0.0419963	0.0369159	0.0621684	0.0406165	0.0624164	0.057604	0.0563828	0.0737866	0.0472342
CDP	0.308248	0.424281	0.291837	0.330784	0.382202	0.512379	0.533515	0.47972	0.496622	0.393271	0.225784	0.278088	0.279145	0.202502	0.282378
GDP	0.798284	0.887727	0.760546	0.953958	0.992585	0.951561	1.11029	0.772049	0.946119	0.744636	0.551435	0.743775	0.691216	0.769506	0.662306
UDP	0.555901	0.662531	0.448073	0.614314	0.658871	0.831001	0.782248	0.637127	0.804745	0.515765	0.34519	0.379612	0.403209	0.329065	0.410732
dCMP	0.00513747	0.00783288	0.00943313	0.0289436	0.00827154	0.00818084	0.00558749	0.00449737	0.00489372	0.00467412	0.00900967	0.00849713	0.00697862	0.00544223	0.00590428
dCDP	BLQ	BLQ	BLQ	BLQ	BLQ	BLQ	BLQ	BLQ	BLQ	BLQ	BLQ	BLQ	BLQ	BLQ	BLQ
dGMP	BLQ	BLQ	BLQ	BLQ	BLQ	BLQ	BLQ	BLQ	BLQ	BLQ	BLQ	BLQ	BLQ	BLQ	BLQ
dGDP	2.63724	3.12989	2.68255	3.03613	3.17456	3.40581	2.93073	2.58599	3.43648	2.62718	2.05594	2.35933	2.27968	2.33889	2.2924
5-Thymidylic acid	BLQ	BLQ	BLQ	BLQ	BLQ	BLQ	BLQ	BLQ	BLQ	BLQ	BLQ	BLQ	BLQ	BLQ	BLQ
dTDP	BLQ	BLQ	BLQ	BLQ	BLQ	BLQ	BLQ	BLQ	BLQ	BLQ	BLQ	BLQ	BLQ	BLQ	BLQ
Uridine diphosphate glucose	2.32899	2.44125	2.28164	2.16487	1.81974	2.85468	2.09801	1.75397	2.10249	1.64723	1.33734	1.27347	1.15646	1.19982	0.921581
ADP-glucose	BLQ	BLQ	BLQ	BLQ	BLQ	BLQ	BLQ	BLQ	BLQ	BLQ	BLQ	BLQ	BLQ	BLQ	BLQ
Maleic acid	0.0013173	0.00930155	0.0241724	0.0295343	0.013976	0.00925726	0.0118959	0.0078704	0.00489372	0.0069306	0.00683866	0.00308987	0.0112987	0.0236674	0.00898477
2-Aminobenzoic acid	0.00487401	0.00310052	0.00825399	0.009894	0.0055619	0.00365985	0.00306411	0.00168651	0.00144999	0.00402942	0.00673011	0.00375198	0.00686785	0.00734069	0.00449238
p-Aminobenzoic acid	0.0691583	0.0886095	0.0853403	0.0797427	0.0752995	0.0604951	0.0468628	0.0432872	0.0268248	0.0452906	0.101603	0.101193	0.108113	0.0680912	0.0920297
2-Oxo-4-methylthiobutanoic acid	BLQ	BLQ	BLQ	BLQ	BLQ	BLQ	BLQ	BLQ	BLQ	BLQ	BLQ	BLQ	BLQ	BLQ	BLQ
2-Pyrocatechuic acid	BLQ	BLQ	BLQ	BLQ	BLQ	BLQ	BLQ	BLQ	BLQ	BLQ	BLQ	BLQ	BLQ	BLQ	BLQ
L-Dihydroorotic acid	0.0243701	0.0347584	0.0288889	0.040905	0.0241016	0.0329386	0.0214487	0.0247355	0.0224749	0.0278836	0.0186706	0.0227326	0.0235944	0.0302487	0.0200232
4-Pyridoxic acid	BLQ	BLQ	BLQ	BLQ	BLQ	BLQ	BLQ	BLQ	BLQ	BLQ	BLQ	BLQ	BLQ	BLQ	BLQ
2-Keto-D-gluconic acid	BLQ	BLQ	BLQ	BLQ	BLQ	BLQ	BLQ	BLQ	BLQ	BLQ	BLQ	BLQ	BLQ	BLQ	BLQ
D-Erythrose 4-phosphate	0.06929	0.0669059	0.0682428	0.0572966	0.0745865	0.116685	0.105261	0.0736444	0.0882682	0.0725295	0.106379	0.102959	0.105676	0.0990993	0.09357
Inosine	0.0721881	0.0977479	0.129116	0.0862402	0.0815745	0.0949408	0.07462	0.0766427	0.0908057	0.0752695	0.14828	0.10638	0.106009	0.16757	0.0811196
D-Sedoheptulose 7-phosphate	0.161666	0.198527	0.168153	0.189055	0.171288	0.281871	0.234137	0.202833	0.203116	0.21089	0.154758	0.160174	0.1371	0.118995	0.122956
N-Acetyl-glucosamine 1-phosphate	0.017923	0.0203827	0.0216659	0.0217671	0.0244649	0.0335222	0.0219137	0.0309	0.0350965	0.0301833	0.0348318	0.0270634	0.0378573	0.0377396	0.025404
Cyclic AMP	0.00816726	0.0112598	0.0114966	0.0113707	0.0126925	0.0114101	0.0102738	0.0172399	0.00761245	0.00854236	0.0229041	0.0133526	0.0129603	0.0146814	0.014504
Sucrose	0.0388604	0.0324738	0.374525	0.0447445	0.0412151	0.215931	0.670859	0.0474098	0.085912	0.209207	0.0512357	0.0241672	0.0624753	0.093657	0.0327302
Thiamine pyrophosphate	0.00935283	0.0133812	0.0134127	0.0122567	0.0112664	0.0734122	0.0567761	0.0468476	0.044406	0.0451295	0.0797844	0.0727222	0.0574905	0.0477145	0.0591711
Adenosine phosphosulfate	BLQ	BLQ	BLQ	BLQ	BLQ	BLQ	BLQ	BLQ	BLQ	BLQ	BLQ	BLQ	BLQ	BLQ	BLQ
Cholesterol sulfate	0.0324056	0.0337793	0.0395012	0.0336691	0.0339418	0.0807319	0.057497	0.0404763	0.038606	0.0475471	0.0267034	0.0260432	0.0280253	0.0470816	0.0404315
Citicoline	0.118162	0.140502	0.156384	0.139845	0.140046	0.29408	0.205836	0.178583	0.266255	0.209207	0.784275	0.133637	0.465574	0.263885	0.389041
Taurodeoxycholic acid	BLQ	BLQ	BLQ	BLQ	BLQ	BLQ	BLQ	BLQ	BLQ	BLQ	BLQ	BLQ	BLQ	BLQ	BLQ
Coenzyme A	BLQ	BLQ	BLQ	BLQ	BLQ	BLQ	BLQ	BLQ	BLQ	BLQ	BLQ	BLQ	BLQ	BLQ	BLQ
Propionyl-CoA	BLQ	BLQ	BLQ	BLQ	BLQ	BLQ	BLQ	BLQ	BLQ	BLQ	BLQ	BLQ	BLQ	BLQ	BLQ
3-Hydroxybutyryl-CoA	0.160711	0.182767	0.20635	0.186066	0.156874	0.223897	0.191056	0.191138	0.177624	0.138612	0.121576	0.128009	0.086402	0.116438	0.112951
L-2-Hydroxyglutaric acid	0.532189	0.85509	0.798868	0.655662	0.618939	0.766415	0.540725	0.47972	0.587246	0.644707	0.429859	0.53852	0.294653	0.427785	0.284946
Ethanolamine	BLQ	BLQ	BLQ	BLQ	BLQ	BLQ	BLQ	BLQ	BLQ	BLQ	BLQ	BLQ	BLQ	BLQ	BLQ
Gamma-Aminobutyric acid	0.0645477	0.0709855	0.0825398	0.0624651	0.0687393	0.0587729	0.0643462	0.0612767	0.0904432	0.0536718	0.110721	0.113442	0.108999	0.13517	0.112951
Creatinine	0.932649	1.19451	1.05828	1.13707	0.952653	1.17115	0.829111	0.996917	0.975119	0.805883	0.90748	0.931374	1.00138	0.979602	0.880507
Creatine	23.058	26.0313	24.0692	25.243	20.7245	26.8288	27.595	24.1584	25.4183	21.6492	28.7658	27.1908	28.1803	23.3333	25.2036
N-Acetylputrescine	0.00553266	0.00571148	0.00663267	0.00679289	0.0067028	0.0043057	0.00288386	0.00318564	0.00199374	0.00338471	0.00347361	0.00375198	0.00343392	0.00316409	0.00487745
4-Hydroxyproline	18.9296	15.6331	21.9792	18.1282	19.0759	13.7869	15.2268	12.7538	16.026	11.9625	12.2835	12.7744	13.266	11.4717	12.1217
Adenine	BLQ	BLQ	BLQ	BLQ	BLQ	BLQ	BLQ	BLQ	BLQ	BLQ	BLQ	BLQ	BLQ	BLQ	BLQ
L-Homocysteine	0.0598054	0.0781657	0.0726645	0.0378039	0.0500571	0.0157158	0.00919232	0.0172399	0.00543747	0.00161177	0.0401636	0.0268156	0.0315699	0.00974539	0.0256708
L-Histidinol	BLQ	BLQ	BLQ	BLQ	BLQ	BLQ	BLQ	BLQ	BLQ	BLQ	BLQ	BLQ	BLQ	BLQ	BLQ
Phosphorylcholine	39.0869	43.7597	41.8801	34.5995	39.1928	50.7815	36.1384	47.4622	45.2868	31.8163	18.7618	22.5781	22.2518	21.4323	21.05
N-Acetylglutamine	0.199044	0.37761	0.173481	0.240852	0.172276	0.393111	0.228366	0.357541	0.347454	0.283026	0.174006	0.30678	0.208362	0.362984	0.289181
N-Acetylglutamic acid	1.62067	1.80744	2.00867	1.93346	1.84826	2.78665	2.01744	2.29179	2.01821	1.97909	2.88787	2.88494	2.9092	2.62594	2.92416
Asymmetric dimethylarginine	0.046369	0.0512401	0.0599888	0.0478456	0.0476327	0.0695371	0.0474035	0.047972	0.0656121	0.0469024	0.160763	0.0567211	0.109996	0.0680912	0.0843285
L-Cystine	BLQ	BLQ	BLQ	BLQ	BLQ	BLQ	BLQ	BLQ	BLQ	BLQ	BLQ	BLQ	BLQ	BLQ	BLQ
Deoxyadenosine	BLQ	BLQ	BLQ	BLQ	BLQ	BLQ	BLQ	BLQ	BLQ	BLQ	BLQ	BLQ	BLQ	BLQ	BLQ
AICA-riboside	BLQ	BLQ	BLQ	BLQ	BLQ	BLQ	BLQ	BLQ	BLQ	BLQ	BLQ	BLQ	BLQ	BLQ	BLQ
7-Methylguanosine	BLQ	BLQ	BLQ	BLQ	BLQ	BLQ	BLQ	BLQ	BLQ	BLQ	BLQ	BLQ	BLQ	BLQ	BLQ
beta-nicotinamide D-ribonucleotide	0.0106701	0.0156658	0.0140023	0.0131428	0.0125499	0.0238967	0.0169427	0.0191138	0.0242873	0.01644	0.0259435	0.0218498	0.0227082	0.0321471	0.0170711
Riboflavin	0.0287171	0.0303524	0.0383221	0.0318971	0.0300913	0.0310011	0.0392927	0.030732	0.0358873	0.029173	0.0341933	0.0286916	0.0326777	0.0358175	0.029008
3,5-Diiodothyronine	BLQ	BLQ	BLQ	BLQ	BLQ	BLQ	BLQ	BLQ	BLQ	BLQ	BLQ	BLQ	BLQ	BLQ	BLQ
Putrescine	0.764166	0.768275	0.987383	0.932546	0.781233	0.85296	0.730339	0.642	0.425754	0.685645	0.963383	1.12074	0.865681	0.527137	1.14273
Spermidine	2.75395	2.49706	3.77856	3.47368	3.77881	4.2043	4.6131	3.78547	2.77927	2.89264	4.32779	3.87227	4.52624	1.71291	4.42243
Spermine	0.78274	0.852316	1.06683	1.06767	1.13391	1.02217	1.00917	0.856	0.655758	0.815715	0.98162	0.998027	1.40259	1.33714	1.39161
Alpha-Hydroxyisobutyric acid	BLQ	BLQ	BLQ	BLQ	BLQ	BLQ	BLQ	BLQ	BLQ	BLQ	BLQ	BLQ	BLQ	BLQ	BLQ
p-Hydroxyphenylacetic acid	BLQ	BLQ	BLQ	BLQ	BLQ	BLQ	BLQ	BLQ	BLQ	BLQ	BLQ	BLQ	BLQ	BLQ	BLQ
Dimethylamine	BLQ	BLQ	BLQ	BLQ	BLQ	BLQ	BLQ	BLQ	BLQ	BLQ	BLQ	BLQ	BLQ	BLQ	BLQ
Glycocholic acid	BLQ	BLQ	BLQ	BLQ	BLQ	BLQ	BLQ	BLQ	BLQ	BLQ	BLQ	BLQ	BLQ	BLQ	BLQ
Glycoursodeoxycholic acid	BLQ	BLQ	BLQ	BLQ	BLQ	BLQ	BLQ	BLQ	BLQ	BLQ	BLQ	BLQ	BLQ	BLQ	BLQ
Hippuric acid	0.00843072	0.0122389	0.0110544	0.0104847	0.0101255	0.0161464	0.00919232	0.00712084	0.0123249	0.0106377	0.0175851	0.013463	0.0135142	0.0121501	0.0137339
Hyodeoxycholic acid	BLQ	BLQ	BLQ	BLQ	BLQ	BLQ	BLQ	BLQ	BLQ	BLQ	BLQ	BLQ	BLQ	BLQ	BLQ
Taurochenodesoxycholic acid	BLQ	BLQ	BLQ	BLQ	BLQ	BLQ	BLQ	BLQ	BLQ	BLQ	BLQ	BLQ	BLQ	BLQ	BLQ
Taurocholic acid	BLQ	BLQ	BLQ	BLQ	BLQ	BLQ	BLQ	BLQ	BLQ	BLQ	BLQ	BLQ	BLQ	BLQ	BLQ
Taurolithocholic acid	BLQ	BLQ	BLQ	BLQ	BLQ	BLQ	BLQ	BLQ	BLQ	BLQ	BLQ	BLQ	BLQ	BLQ	BLQ
Ursodeoxycholic acid	BLQ	BLQ	BLQ	BLQ	BLQ	BLQ	BLQ	BLQ	BLQ	BLQ	BLQ	BLQ	BLQ	BLQ	BLQ
Thiamine monophosphate	BLQ	BLQ	BLQ	BLQ	BLQ	BLQ	BLQ	BLQ	BLQ	BLQ	BLQ	BLQ	BLQ	BLQ	BLQ
Deoxyguanosine	0.00513747	0.00848562	0.0135601	0.01078	0.00413577	0.00925726	0.00414556	0.0058091	0.00579996	0.00515765	0.0100952	0.0111456	0.00808634	0.0093657	0.00718782
Malonyl-CoA	BLQ	BLQ	BLQ	BLQ	BLQ	BLQ	BLQ	BLQ	BLQ	BLQ	BLQ	BLQ	BLQ	BLQ	BLQ
D-Phenyllactic acid	BLQ	BLQ	BLQ	BLQ	BLQ	BLQ	BLQ	BLQ	BLQ	BLQ	BLQ	BLQ	BLQ	BLQ	BLQ
(R)-2-Methylmalate	0.00856245	0.00734333	0.0106123	0.00959865	0.00513406	0.0111948	0.0108145	0.00824518	0.00869995	0.00789765	0.00727286	0.0069522	0.00708939	0.0093657	0.00564757
L-Homocysteic acid	BLQ	BLQ	BLQ	BLQ	BLQ	BLQ	BLQ	BLQ	BLQ	BLQ	BLQ	BLQ	BLQ	BLQ	BLQ
Serine	0.405202	0.522845	0.515432	0.427066	0.432972	0.350269	0.168346	0.285583	0.405635	0.318485	0.241633	0.239685	0.28413	0.720273	0.183546
CDP-Ethanolamine	BLQ	BLQ	BLQ	BLQ	BLQ	BLQ	BLQ	BLQ	BLQ	BLQ	BLQ	BLQ	BLQ	BLQ	BLQ
p-Cresol sulfate	BLQ	BLQ	BLQ	BLQ	BLQ	BLQ	BLQ	BLQ	BLQ	BLQ	BLQ	BLQ	BLQ	BLQ	BLQ
Lithocholic acid glycine conjugate	0.0706073	0.0698432	0.0619049	0.0735405	0.0830006	0.113455	0.101836	0.0817022	0.083012	0.0797824	0.0484134	0.0424857	0.0505119	0.0604974	0.064947
Dihydrothymine	BLQ	BLQ	BLQ	BLQ	BLQ	BLQ	BLQ	BLQ	BLQ	BLQ	BLQ	BLQ	BLQ	BLQ	BLQ
Phenylacetylglutamine	BLQ	BLQ	BLQ	BLQ	BLQ	BLQ	BLQ	BLQ	BLQ	BLQ	BLQ	BLQ	BLQ	BLQ	BLQ
Phenylacetylglycine	0.443008	0.556624	0.628482	0.626423	0.69538	0.677933	0.518194	0.51701	0.433185	0.482885	0.403156	0.436223	0.453721	0.260594	0.427547
Lithocholic acid	BLQ	BLQ	BLQ	BLQ	BLQ	BLQ	BLQ	BLQ	BLQ	BLQ	BLQ	BLQ	BLQ	BLQ	BLQ
Linoleyl carnitine	0.00197595	0.00228459	0.00147393	0.00191973	0.0022818	0.00301399	0.00198266	0.00206129	0.00126874	0.0020953	0.00325651	0.00220705	0.00232621	0.00164533	0.00256708
Valerylcarnitine	0.132389	0.148498	0.150783	0.135858	0.127496	0.258127	0.192498	0.180082	0.193393	0.181163	0.295799	0.21916	0.241039	0.199591	0.244386
Dodecanoylcarnitine	0	0	0	0.000147672	0.000142613	0.000215285	0	0	0	0	0.0002171	0.000220705	0.000110772	0	0.000256708
L-Palmitoylcarnitine	0.0168614	0.0182767	0.0173923	0.0194927	0.0196806	0.0198062	0.0144193	0.0112434	0.0106937	0.0125718	0.0160654	0.0142355	0.0118526	0.0105048	0.0196381
Tetradecanoylcarnitine	0.00026346	0.00032637	0.000442178	0.000443015	0.000285225	0.000645856	0.000360483	0.000374781	0.000181249	0.00048353	0.000325651	0.000331057	0.000332315	0.000253127	0.000385062
Propionylcarnitine	0.0127778	0.0141971	0.0141497	0.0132904	0.0129778	0.0454252	0.0360483	0.0348546	0.037156	0.0341694	0.0351703	0.020967	0.0270283	0.0212627	0.0254141
L-Octanoylcarnitine	BLQ	BLQ	BLQ	BLQ	BLQ	BLQ	BLQ	BLQ	BLQ	BLQ	BLQ	BLQ	BLQ	BLQ	BLQ
Decanoylcarnitine	BLQ	BLQ	BLQ	BLQ	BLQ	BLQ	BLQ	BLQ	BLQ	BLQ	BLQ	BLQ	BLQ	BLQ	BLQ
Malonylcarnitine	BLQ	BLQ	BLQ	BLQ	BLQ	BLQ	BLQ	BLQ	BLQ	BLQ	BLQ	BLQ	BLQ	BLQ	BLQ
Stearoylcarnitine	0.00237114	0.00212141	0.0020635	0.00221507	0.0022818	0.00409042	0.00360483	0.00281086	0.00289998	0.00386824	0.0019539	0.00198634	0.0015508	0.00151876	0.00231037
6-Phosphogluconic acid	0.442615	0.599592	0.530096	0.588409	0.4338	0.935418	0.718849	0.765164	0.836872	0.699508	0.600693	0.549636	0.45507	0.397948	0.422583
N(1)-(5-Phospho-D-ribosyl)glycinamide	BLQ	BLQ	BLQ	BLQ	BLQ	BLQ	BLQ	BLQ	BLQ	BLQ	BLQ	BLQ	BLQ	BLQ	BLQ
Nicotinic acid adenine dinucleotide phosphate	2.7193	3.15616	3.15081	3.81879	3.69552	12.7203	13.2018	11.9654	12.634	10.2944	27.1225	26.8897	26.6168	24.1168	20.4881
Nicotinate D-ribonucleoside	0.00579612	0.00783288	0.00751702	0.00649755	0.00613235	0.043057	0.0405543	0.0352294	0.0418685	0.0315906	0.0582915	0.0597006	0.0574905	0.0567005	0.0446671

## Sheet: BT549results_ANOVA
	f.value	p.value	-log10(p)	FDR	Fisher's LSD
Nicotinate D-ribonucleoside	394.01	1.139e-11	10.943	1.0249e-09	DDR2_Sh3 - BT549_NT; DDR2_Sh6 - BT549_NT; DDR2_Sh6 - DDR2_Sh3
Nicotinic acid adenine dinucleotide phosphate	371.29	1.6175e-11	10.791	1.0249e-09	DDR2_Sh3 - BT549_NT; DDR2_Sh6 - BT549_NT; DDR2_Sh6 - DDR2_Sh3
Xanthosine	362.12	1.8748e-11	10.727	1.0249e-09	DDR2_Sh3 - BT549_NT; DDR2_Sh6 - BT549_NT
Xanthylic acid	216.69	3.8261e-10	9.4172	1.5687e-08	DDR2_Sh3 - BT549_NT; DDR2_Sh6 - BT549_NT
Nicotinic acid	178.01	1.2019e-09	8.9201	3.9424e-08	DDR2_Sh3 - BT549_NT; DDR2_Sh6 - BT549_NT
Flavin Mononucleotide	156.49	2.5348e-09	8.5961	6.9284e-08	DDR2_Sh3 - BT549_NT; DDR2_Sh6 - BT549_NT
Thiamine pyrophosphate	114.32	1.5376e-08	7.8131	3.6025e-07	DDR2_Sh3 - BT549_NT; DDR2_Sh6 - BT549_NT
L-Glutamine	67.805	2.8867e-07	6.5396	5.9177e-06	BT549_NT - DDR2_Sh3; BT549_NT - DDR2_Sh6; DDR2_Sh3 - DDR2_Sh6
Propionylcarnitine	66.362	3.2497e-07	6.4882	5.9216e-06	DDR2_Sh3 - BT549_NT; DDR2_Sh6 - BT549_NT; DDR2_Sh3 - DDR2_Sh6
L-Acetylcarnitine	51.219	1.3295e-06	5.8763	2.1804e-05	DDR2_Sh3 - BT549_NT; DDR2_Sh6 - BT549_NT
L-Asparagine	49.461	1.6031e-06	5.795	2.237e-05	BT549_NT - DDR2_Sh3; BT549_NT - DDR2_Sh6; DDR2_Sh3 - DDR2_Sh6
N-Acetyl-L-aspartic acid	49.269	1.6368e-06	5.786	2.237e-05	DDR2_Sh3 - BT549_NT; DDR2_Sh6 - BT549_NT; DDR2_Sh6 - DDR2_Sh3
L-Lysine	45.428	2.5218e-06	5.5983	3.1814e-05	BT549_NT - DDR2_Sh3; BT549_NT - DDR2_Sh6; DDR2_Sh3 - DDR2_Sh6
Phosphorylcholine	40.775	4.455e-06	5.3511	5.2188e-05	BT549_NT - DDR2_Sh6; DDR2_Sh3 - DDR2_Sh6
2-Ketohexanoic acid	38.631	5.9032e-06	5.2289	6.4542e-05	BT549_NT - DDR2_Sh3; BT549_NT - DDR2_Sh6; DDR2_Sh3 - DDR2_Sh6
Fructose 1,6-bisphosphate	33.226	1.2807e-05	4.8926	0.00012617	DDR2_Sh3 - BT549_NT; BT549_NT - DDR2_Sh6; DDR2_Sh3 - DDR2_Sh6
Dimethylglycine	33.089	1.3079e-05	4.8834	0.00012617	DDR2_Sh3 - BT549_NT; DDR2_Sh6 - BT549_NT; DDR2_Sh3 - DDR2_Sh6
1-Methylnicotinamide	29.991	2.1466e-05	4.6682	0.00019404	BT549_NT - DDR2_Sh3; BT549_NT - DDR2_Sh6; DDR2_Sh3 - DDR2_Sh6
L-Alanine	29.521	2.3227e-05	4.634	0.00019404	DDR2_Sh3 - BT549_NT; DDR2_Sh6 - BT549_NT
L-Kynurenine	29.411	2.3664e-05	4.6259	0.00019404	BT549_NT - DDR2_Sh3; BT549_NT - DDR2_Sh6; DDR2_Sh6 - DDR2_Sh3
CDP	25.731	4.5707e-05	4.34	0.00034516	DDR2_Sh3 - BT549_NT; BT549_NT - DDR2_Sh6; DDR2_Sh3 - DDR2_Sh6
Gamma-Aminobutyric acid	25.663	4.6302e-05	4.3344	0.00034516	DDR2_Sh6 - BT549_NT; DDR2_Sh6 - DDR2_Sh3
N-Acetylglutamic acid	24.359	5.9589e-05	4.2248	0.0004249	DDR2_Sh3 - BT549_NT; DDR2_Sh6 - BT549_NT; DDR2_Sh6 - DDR2_Sh3
Stearoylcarnitine	23.728	6.7596e-05	4.1701	0.00046191	DDR2_Sh3 - BT549_NT; BT549_NT - DDR2_Sh6; DDR2_Sh3 - DDR2_Sh6
Valerylcarnitine	23.186	7.5478e-05	4.1222	0.00049514	DDR2_Sh3 - BT549_NT; DDR2_Sh6 - BT549_NT; DDR2_Sh6 - DDR2_Sh3
Uridine diphosphate glucose	22.686	8.374e-05	4.0771	0.0005282	BT549_NT - DDR2_Sh6; DDR2_Sh3 - DDR2_Sh6
Pantothenic acid	22.297	9.0872e-05	4.0416	0.00055196	BT549_NT - DDR2_Sh3; BT549_NT - DDR2_Sh6; DDR2_Sh6 - DDR2_Sh3
UDP	20.916	0.0001227	3.9112	0.00071697	DDR2_Sh3 - BT549_NT; BT549_NT - DDR2_Sh6; DDR2_Sh3 - DDR2_Sh6
Pyridoxamine	20.621	0.00013108	3.8825	0.00071697	BT549_NT - DDR2_Sh6; DDR2_Sh3 - DDR2_Sh6
4-Hydroxyproline	20.619	0.00013115	3.8822	0.00071697	BT549_NT - DDR2_Sh3; BT549_NT - DDR2_Sh6
Gluconic acid	20.313	0.00014056	3.8521	0.00074359	DDR2_Sh3 - BT549_NT; DDR2_Sh3 - DDR2_Sh6
D-Sedoheptulose 7-phosphate	20.174	0.0001451	3.8383	0.00074366	DDR2_Sh3 - BT549_NT; BT549_NT - DDR2_Sh6; DDR2_Sh3 - DDR2_Sh6
L-Arginine	20.039	0.00014968	3.8248	0.00074384	DDR2_Sh3 - BT549_NT; DDR2_Sh6 - BT549_NT; DDR2_Sh6 - DDR2_Sh3
Glycine	19.104	0.00018639	3.7296	0.00089907	DDR2_Sh3 - BT549_NT; BT549_NT - DDR2_Sh6; DDR2_Sh3 - DDR2_Sh6
p-Aminobenzoic acid	18.877	0.00019682	3.7059	0.00092224	BT549_NT - DDR2_Sh3; DDR2_Sh6 - DDR2_Sh3
Aminoadipic acid	18.65	0.00020795	3.682	0.00094732	BT549_NT - DDR2_Sh3; BT549_NT - DDR2_Sh6; DDR2_Sh6 - DDR2_Sh3
Guanosine monophosphate	18.513	0.00021502	3.6675	0.00095308	DDR2_Sh3 - BT549_NT; DDR2_Sh6 - BT549_NT; DDR2_Sh3 - DDR2_Sh6
Choline	18.2	0.00023229	3.634	0.00099501	DDR2_Sh3 - BT549_NT; DDR2_Sh6 - BT549_NT; DDR2_Sh3 - DDR2_Sh6
Biotin	18.126	0.00023662	3.626	0.00099501	BT549_NT - DDR2_Sh3; BT549_NT - DDR2_Sh6; DDR2_Sh6 - DDR2_Sh3
Succinic acid	17.832	0.00025467	3.594	0.0010435	BT549_NT - DDR2_Sh6; DDR2_Sh3 - DDR2_Sh6
N-Acetylputrescine	17.736	0.00026087	3.5836	0.0010435	BT549_NT - DDR2_Sh3; BT549_NT - DDR2_Sh6
Lithocholic acid glycine conjugate	17.172	0.00030137	3.5209	0.0011768	DDR2_Sh3 - BT549_NT; BT549_NT - DDR2_Sh6; DDR2_Sh3 - DDR2_Sh6
cis-Aconitic acid	16.893	0.00032413	3.4893	0.0012234	DDR2_Sh3 - BT549_NT; DDR2_Sh3 - DDR2_Sh6
3-Hydroxybutyryl-CoA	16.845	0.00032824	3.4838	0.0012234	BT549_NT - DDR2_Sh6; DDR2_Sh3 - DDR2_Sh6
6-Phosphogluconic acid	15.781	0.00043698	3.3595	0.0015796	DDR2_Sh3 - BT549_NT; DDR2_Sh3 - DDR2_Sh6
Taurine	15.731	0.00044307	3.3535	0.0015796	BT549_NT - DDR2_Sh3; BT549_NT - DDR2_Sh6; DDR2_Sh6 - DDR2_Sh3
L-Glutamic acid	15.222	0.00051074	3.2918	0.0017821	BT549_NT - DDR2_Sh3; BT549_NT - DDR2_Sh6; DDR2_Sh3 - DDR2_Sh6
N-Methyl-D-aspartic acid	14.943	0.00055292	3.2573	0.0018891	BT549_NT - DDR2_Sh3; BT549_NT - DDR2_Sh6; DDR2_Sh3 - DDR2_Sh6
Sarcosine	14.841	0.00056943	3.2446	0.0019059	DDR2_Sh3 - BT549_NT; DDR2_Sh6 - BT549_NT
Guanosine	13.348	0.00088934	3.0509	0.002917	BT549_NT - DDR2_Sh3; DDR2_Sh6 - BT549_NT; DDR2_Sh6 - DDR2_Sh3
ADP	12.628	0.0011166	2.9521	0.0035908	BT549_NT - DDR2_Sh6; DDR2_Sh3 - DDR2_Sh6
beta-nicotinamide D-ribonucleotide	12.403	0.0012012	2.9204	0.0037884	DDR2_Sh3 - BT549_NT; DDR2_Sh6 - BT549_NT
L-Homocysteine	12.178	0.0012933	2.8883	0.0040019	BT549_NT - DDR2_Sh3; BT549_NT - DDR2_Sh6; DDR2_Sh6 - DDR2_Sh3
dGDP	11.984	0.001379	2.8604	0.0041882	BT549_NT - DDR2_Sh6; DDR2_Sh3 - DDR2_Sh6
D-Erythrose 4-phosphate	11.924	0.0014071	2.8517	0.0041958	DDR2_Sh3 - BT549_NT; DDR2_Sh6 - BT549_NT
Deoxyribose 5-phosphate	11.254	0.0017682	2.7525	0.0051782	DDR2_Sh3 - BT549_NT; DDR2_Sh6 - BT549_NT; DDR2_Sh3 - DDR2_Sh6
Adenosine monophosphate	10.823	0.0020582	2.6865	0.0059219	DDR2_Sh3 - BT549_NT; BT549_NT - DDR2_Sh6; DDR2_Sh3 - DDR2_Sh6
Deoxyadenosine monophosphate	10.369	0.0024254	2.6152	0.0068581	DDR2_Sh3 - BT549_NT; DDR2_Sh6 - BT549_NT; DDR2_Sh6 - DDR2_Sh3
L-2-Hydroxyglutaric acid	9.4824	0.0033874	2.4701	0.0094159	BT549_NT - DDR2_Sh6; DDR2_Sh3 - DDR2_Sh6
N-Acetyl-glucosamine 1-phosphate	9.0915	0.0039492	2.4035	0.010795	DDR2_Sh3 - BT549_NT; DDR2_Sh6 - BT549_NT
Fructose 6-phosphate	8.1713	0.0057603	2.2396	0.015487	BT549_NT - DDR2_Sh6; DDR2_Sh3 - DDR2_Sh6
5-Aminolevulinic acid	8.0427	0.0060842	2.2158	0.016071	DDR2_Sh6 - BT549_NT; DDR2_Sh6 - DDR2_Sh3
dCTP	8.0085	0.0061738	2.2094	0.016071	DDR2_Sh3 - BT549_NT; DDR2_Sh3 - DDR2_Sh6
L-Valine	7.952	0.0063254	2.1989	0.016209	BT549_NT - DDR2_Sh3; BT549_NT - DDR2_Sh6
L-Proline	7.6816	0.0071137	2.1479	0.017948	DDR2_Sh6 - BT549_NT; DDR2_Sh6 - DDR2_Sh3
2-Phosphoglyceric acid	6.7124	0.011054	1.9565	0.027167	DDR2_Sh3 - BT549_NT; DDR2_Sh6 - BT549_NT
Asymmetric dimethylarginine	6.704	0.011099	1.9547	0.027167	DDR2_Sh6 - BT549_NT; DDR2_Sh6 - DDR2_Sh3
Citicoline	6.4743	0.012382	1.9072	0.029864	DDR2_Sh3 - BT549_NT; DDR2_Sh6 - BT549_NT
2-Aminobenzoic acid	6.3595	0.013089	1.8831	0.03111	BT549_NT - DDR2_Sh3; DDR2_Sh6 - DDR2_Sh3
GDP	6.1406	0.014571	1.8365	0.034137	BT549_NT - DDR2_Sh6; DDR2_Sh3 - DDR2_Sh6
Phenylacetylglycine	6.0067	0.015573	1.8076	0.03597	BT549_NT - DDR2_Sh6; DDR2_Sh3 - DDR2_Sh6
Thiamine	5.4588	0.02061	1.6859	0.046944	BT549_NT - DDR2_Sh3; BT549_NT - DDR2_Sh6
Oxoglutaric acid	5.2624	0.022862	1.6409	0.051361	DDR2_Sh3 - BT549_NT; DDR2_Sh6 - BT549_NT
Cholesterol sulfate	5.1987	0.023653	1.6261	0.052421	DDR2_Sh3 - BT549_NT; DDR2_Sh3 - DDR2_Sh6
Cytidine triphosphate	5.1642	0.024096	1.6181	0.05269	BT549_NT - DDR2_Sh6; DDR2_Sh3 - DDR2_Sh6
Spermine	4.7624	0.030022	1.5226	0.064785	DDR2_Sh6 - BT549_NT; DDR2_Sh6 - DDR2_Sh3
Kynurenic acid	4.4493	0.035842	1.4456	0.076339	DDR2_Sh3 - BT549_NT; DDR2_Sh3 - DDR2_Sh6
L-Tryptophan	4.2499	0.040233	1.3954	0.084593	DDR2_Sh3 - BT549_NT; DDR2_Sh3 - DDR2_Sh6
Argininosuccinic acid	3.9908	0.046916	1.3287	0.096639	DDR2_Sh6 - BT549_NT; DDR2_Sh6 - DDR2_Sh3
L-Cystathionine	3.974	0.047391	1.3243	0.096639	DDR2_Sh6 - BT549_NT; DDR2_Sh6 - DDR2_Sh3
Uridine 5'-monophosphate	3.9621	0.04773	1.3212	0.096639	DDR2_Sh3 - BT549_NT; DDR2_Sh3 - DDR2_Sh6
